# Supplementary material for: Development of an Inflammatory CD14+ Dendritic Cell Subset in Humanized Mice
Source: Front Immunol. 2021 Mar 15;12:643040. doi: 10.3389/fimmu.2021.643040 (PMC8005643; doi:10.3389/fimmu.2021.643040)
Supplement: Supplementary Table 3 — List of differentially expressed genes in the present study. [file Table_3.xlsx]

## Sheet: CD14+CD1c+ DEGs (vs cDC2)
Supplementary Table 3. List of differentially expressed genes in the present study. (Genes upregulated in CD14+CD1c+ cells ralative to cDC2s)
gene_id	gene_name	baseMean	log2FoldChange	lfcSE	stat	pvalue	padj
ENSG00000143546	S100A8	250.308	-6.8234	1.03841	-6.571	4.99788e-11	3.11899e-08
ENSG00000155011	DKK2	6.73382	-6.55599	1.45042	-4.52007	6.18197e-06	0.000582554
ENSG00000197405	C5AR1	21.6928	-6.36717	1.25843	-5.05959	4.20148e-07	7.23306e-05
ENSG00000170458	CD14	31.9678	-6.341	0.969039	-6.54359	6.00581e-11	3.33156e-08
ENSG00000203710	CR1	5.82689	-6.33461	1.52486	-4.15424	3.26373e-05	0.00208899
ENSG00000095970	TREM2	5.68425	-6.32472	1.56517	-4.0409	5.32456e-05	0.00320275
ENSG00000010327	STAB1	5.45822	-6.23118	1.55813	-3.99915	6.35712e-05	0.00348109
ENSG00000180113	TDRD6	10.5723	-6.2061	1.42137	-4.36628	1.26379e-05	0.00106041
ENSG00000174600	CMKLR1	4.72635	-6.04579	1.53593	-3.93623	8.277e-05	0.00415527
ENSG00000111961	SASH1	4.64905	-5.99191	1.67885	-3.56905	0.000358274	0.0116527
ENSG00000105325	FZR1	4.35768	-5.91589	1.56712	-3.775	0.000160007	0.0067129
ENSG00000197506	SLC28A3	4.28382	-5.88456	1.62627	-3.61844	0.000296385	0.0103115
ENSG00000158825	CDA	4.21159	-5.87506	1.56988	-3.74237	0.000182294	0.00736925
ENSG00000136235	GPNMB	4.21058	-5.86267	1.58774	-3.69245	0.0002221	0.00852948
ENSG00000163993	S100P	4.20854	-5.84787	1.73513	-3.37028	0.000750919	0.0195768
ENSG00000163221	S100A12	8.12116	-5.83025	1.43107	-4.07404	4.62041e-05	0.00283035
ENSG00000177575	CD163	8.13095	-5.8175	1.5013	-3.87498	0.000106632	0.00511886
ENSG00000108846	ABCC3	3.62398	-5.65667	1.63141	-3.46736	0.000525602	0.0156661
ENSG00000106178	CCL24	3.40242	-5.55363	1.67335	-3.31888	0.000903794	0.0220645
ENSG00000163220	S100A9	276.48	-5.52567	0.400627	-13.7926	2.82552e-43	2.82129e-39
ENSG00000277767	AL442128.2	3.32835	-5.5133	1.71849	-3.20822	0.0013356	0.0285568
ENSG00000118785	SPP1	3.20858	-5.49783	1.72924	-3.17934	0.00147609	0.0309545
ENSG00000186431	FCAR	6.46991	-5.49281	1.54382	-3.55793	0.000373784	0.0120008
ENSG00000137491	SLCO2B1	3.20756	-5.48289	1.67512	-3.27314	0.00106361	0.024698
ENSG00000018280	SLC11A1	6.10985	-5.39264	1.57691	-3.41976	0.000626768	0.0175101
ENSG00000136026	CKAP4	3.01189	-5.3903	1.70888	-3.15429	0.0016089	0.0322787
ENSG00000175048	ZDHHC14	3.03496	-5.3847	1.73741	-3.09927	0.00193996	0.03628
ENSG00000156113	KCNMA1	5.83658	-5.36362	1.49527	-3.58706	0.000334422	0.0111307
ENSG00000146094	DOK3	10.9556	-5.35127	1.25893	-4.25065	2.13149e-05	0.00151232
ENSG00000198142	SOWAHC	5.8817	-5.3481	1.48583	-3.5994	0.00031895	0.0107229
ENSG00000005187	ACSM3	10.7634	-5.32543	1.23651	-4.30683	1.65608e-05	0.0012644
ENSG00000159640	ACE	5.57405	-5.2703	1.50613	-3.49923	0.000466603	0.0143797
ENSG00000221962	TMEM14EP	5.36091	-5.21657	1.5009	-3.47562	0.000509673	0.0154215
ENSG00000160883	HK3	19.3947	-5.19225	0.9337	-5.56094	2.68329e-08	6.8699e-06
ENSG00000137801	THBS1	30.8281	-5.05467	0.792233	-6.38028	1.76764e-10	8.02267e-08
ENSG00000268734	AC245128.3	4.70147	-5.03448	1.57087	-3.20489	0.00135114	0.0287045
ENSG00000117594	HSD11B1	43.4174	-5.01504	0.725112	-6.91622	4.63839e-12	3.56264e-09
ENSG00000116016	EPAS1	4.63425	-5.00446	1.52965	-3.27164	0.00106927	0.0247719
ENSG00000211689	TRGC1	4.53551	-4.96758	1.55245	-3.19983	0.00137507	0.0291509
ENSG00000106789	CORO2A	4.45339	-4.92709	1.63845	-3.00716	0.00263699	0.0446278
ENSG00000178573	MAF	8.14246	-4.92288	1.27544	-3.85977	0.000113495	0.00530448
ENSG00000171115	GIMAP8	7.90904	-4.90626	1.28284	-3.82452	0.000131027	0.00589325
ENSG00000244227	LRRC77P	11.635	-4.82494	1.09096	-4.42266	9.74912e-06	0.000869151
ENSG00000130518	IQCN	4.08076	-4.80805	1.57795	-3.04703	0.00231115	0.040782
ENSG00000124491	F13A1	71.8503	-4.65693	0.579326	-8.03852	9.09294e-16	1.81586e-12
ENSG00000038427	VCAN	118.768	-4.62423	1.07421	-4.30478	1.67152e-05	0.0012644
ENSG00000171049	FPR2	3.50117	-4.59843	1.61585	-2.84584	0.0044295	0.062804
ENSG00000227191	TRGC2	3.58926	-4.5965	1.71754	-2.67621	0.0074461	0.0871492
ENSG00000148400	NOTCH1	3.45139	-4.5644	1.62893	-2.80209	0.00507729	0.0684166
ENSG00000138061	CYP1B1	3.4819	-4.56008	1.70143	-2.68014	0.00735922	0.086551
ENSG00000004399	PLXND1	12.4149	-4.55124	0.991852	-4.58863	4.46173e-06	0.000454595
ENSG00000146070	PLA2G7	80.717	-4.39308	1.08802	-4.03768	5.39818e-05	0.00321041
ENSG00000002933	TMEM176A	119.098	-4.35013	0.498693	-8.72306	2.7078e-18	6.75933e-15
ENSG00000280434	AL031595.3	5.57167	-4.34979	1.3811	-3.14951	0.00163542	0.0327027
ENSG00000103855	CD276	8.03248	-4.33498	1.16933	-3.70722	0.000209543	0.00822774
ENSG00000196187	TMEM63A	5.59216	-4.33296	1.35982	-3.18642	0.00144045	0.0304078
ENSG00000123384	LRP1	13.7887	-4.32654	1.04145	-4.15432	3.26249e-05	0.00208899
ENSG00000099998	GGT5	43.3994	-4.32371	0.582451	-7.42331	1.14232e-13	1.27689e-10
ENSG00000106565	TMEM176B	201.293	-4.22809	0.355635	-11.8889	1.35254e-32	6.75258e-29
ENSG00000114841	DNAH1	5.14598	-4.22517	1.43199	-2.95056	0.00317199	0.0496431
ENSG00000075651	PLD1	4.99265	-4.20132	1.44321	-2.91109	0.00360173	0.0541616
ENSG00000128578	STRIP2	5.0555	-4.19043	1.4624	-2.86544	0.00416425	0.0604362
ENSG00000123342	MMP19	46.8398	-4.10093	0.551871	-7.43096	1.07813e-13	1.27689e-10
ENSG00000099250	NRP1	13.7994	-4.08151	0.871092	-4.68551	2.79264e-06	0.000320512
ENSG00000222009	BTBD19	4.64227	-4.05147	1.44832	-2.79737	0.0051521	0.069052
ENSG00000133243	BTBD2	4.33985	-3.98506	1.42511	-2.79632	0.00516889	0.0691841
ENSG00000074964	ARHGEF10L	8.67386	-3.95655	1.17047	-3.3803	0.000724062	0.0192281
ENSG00000019169	MARCO	4.26	-3.92576	1.45958	-2.68964	0.00715283	0.0850846
ENSG00000258227	CLEC5A	10.5425	-3.91995	0.92139	-4.25439	2.09616e-05	0.00151232
ENSG00000114315	HES1	12.0556	-3.86891	0.912399	-4.24037	2.23148e-05	0.00156911
ENSG00000182796	TMEM198B	4.05649	-3.86824	1.43353	-2.6984	0.00696743	0.0835172
ENSG00000204103	MAFB	4.02116	-3.86159	1.45455	-2.65484	0.00793456	0.0895216
ENSG00000135838	NPL	5.97346	-3.84109	1.17572	-3.26702	0.00108685	0.0249476
ENSG00000079215	SLC1A3	13.6781	-3.83527	0.825168	-4.64786	3.35393e-06	0.000368011
ENSG00000127666	TICAM1	5.94715	-3.81589	1.23228	-3.09662	0.00195741	0.0365322
ENSG00000134070	IRAK2	5.80931	-3.78439	1.21784	-3.10745	0.00188708	0.0356865
ENSG00000149499	EML3	5.85844	-3.77352	1.26919	-2.97316	0.00294748	0.0481956
ENSG00000085265	FCN1	226.544	-3.76931	0.405742	-9.28991	1.54424e-20	5.13974e-17
ENSG00000141068	KSR1	9.36723	-3.7605	0.996081	-3.7753	0.000159816	0.0067129
ENSG00000122641	INHBA	11.3537	-3.75873	0.882508	-4.25914	2.05212e-05	0.00149648
ENSG00000251682	AC122718.2	7.45628	-3.73949	1.11912	-3.34147	0.00083336	0.0210648
ENSG00000229456	RLIMP1	5.38339	-3.70426	1.32507	-2.79552	0.00518156	0.0692453
ENSG00000127954	STEAP4	83.8698	-3.7	0.509436	-7.26294	3.78776e-13	3.43825e-10
ENSG00000235777	DPYD-AS2	5.33482	-3.6899	1.30744	-2.82223	0.00476907	0.0653212
ENSG00000267551	AC005264.1	7.33471	-3.68553	1.08321	-3.40241	0.000667946	0.0181758
ENSG00000157168	NRG1	5.34797	-3.67845	1.37298	-2.67917	0.00738045	0.0866729
ENSG00000115155	OTOF	6.89833	-3.65164	1.38431	-2.63788	0.00834258	0.0919796
ENSG00000140450	ARRDC4	15.8314	-3.62933	0.74961	-4.84163	1.28779e-06	0.000186357
ENSG00000189319	FAM53B	5.10868	-3.60259	1.29959	-2.77211	0.00556949	0.0723165
ENSG00000229619	MBNL1-AS1	13.6316	-3.59863	0.948881	-3.7925	0.00014914	0.00657211
ENSG00000136244	IL6	23.4656	-3.59164	0.615953	-5.83104	5.50846e-09	1.7109e-06
ENSG00000117984	CTSD	21.7648	-3.56612	0.642246	-5.55258	2.81479e-08	7.02642e-06
ENSG00000226979	LTA	11.2283	-3.54763	1.07717	-3.29347	0.000989578	0.0235222
ENSG00000188886	ASTL	6.68765	-3.54115	1.34996	-2.62315	0.00871214	0.0945551
ENSG00000075399	VPS9D1	8.45496	-3.5161	1.11286	-3.15953	0.00158025	0.0320707
ENSG00000185896	LAMP1	14.1916	-3.50783	0.776071	-4.51999	6.18435e-06	0.000582554
ENSG00000166527	CLEC4D	12.7092	-3.49394	0.800604	-4.36413	1.2763e-05	0.00106199
ENSG00000163734	CXCL3	6.33631	-3.48716	1.12463	-3.10071	0.0019306	0.036235
ENSG00000167703	SLC43A2	17.5702	-3.47701	0.732407	-4.74737	2.06078e-06	0.000250938
ENSG00000251139	AC084871.2	4.57746	-3.47066	1.33208	-2.60544	0.00917573	0.0976938
ENSG00000178951	ZBTB7A	4.54459	-3.44619	1.29877	-2.65343	0.00796776	0.08968
ENSG00000165092	ALDH1A1	10.648	-3.44224	0.891687	-3.86037	0.000113218	0.00530448
ENSG00000248323	LUCAT1	4.54256	-3.41854	1.31092	-2.60773	0.00911436	0.0976938
ENSG00000182095	TNRC18	6.00212	-3.41314	1.19592	-2.85399	0.00431745	0.0621751
ENSG00000188305	PEAK3	4.57048	-3.39466	1.28003	-2.65201	0.00800147	0.0897693
ENSG00000276600	RAB7B	5.87412	-3.36597	1.1125	-3.0256	0.00248139	0.0427921
ENSG00000281181	FP236383.3	79.9988	-3.35992	0.448868	-7.48533	7.13685e-14	1.18769e-10
ENSG00000104093	DMXL2	97.7265	-3.34761	0.477267	-7.01412	2.31397e-12	1.92542e-09
ENSG00000049239	H6PD	7.17981	-3.34156	0.998539	-3.34645	0.000818527	0.0209028
ENSG00000167613	LAIR1	33.6375	-3.29934	0.543752	-6.06772	1.29736e-09	4.62648e-07
ENSG00000205846	CLEC6A	13.8375	-3.28273	0.843889	-3.89	0.000100246	0.00490497
ENSG00000164125	FAM198B	17.9491	-3.25551	0.676232	-4.81419	1.47799e-06	0.00019677
ENSG00000186111	PIP5K1C	9.59973	-3.255	0.895221	-3.63597	0.000276935	0.009771
ENSG00000131196	NFATC1	6.57012	-3.24801	1.11768	-2.90603	0.00366042	0.0548499
ENSG00000099821	POLRMT	5.34228	-3.2369	1.18536	-2.73072	0.00631954	0.0785811
ENSG00000178719	GRINA	57.6908	-3.23438	0.445178	-7.26537	3.72023e-13	3.43825e-10
ENSG00000275302	CCL4	198.992	-3.22951	0.477204	-6.76756	1.3097e-11	9.34093e-09
ENSG00000109667	SLC2A9	5.32888	-3.19698	1.1323	-2.82344	0.00475118	0.0652552
ENSG00000132694	ARHGEF11	6.5442	-3.17633	1.11662	-2.84459	0.00444691	0.062804
ENSG00000100292	HMOX1	54.0702	-3.17121	0.481866	-6.58109	4.67005e-11	3.10869e-08
ENSG00000105223	PLD3	11.849	-3.16383	0.862497	-3.66822	0.000244248	0.00916847
ENSG00000251230	MIR3945HG	5.08886	-3.15242	1.1819	-2.66725	0.00764742	0.0873871
ENSG00000142949	PTPRF	7.54427	-3.13695	1.01075	-3.10359	0.00191185	0.0360866
ENSG00000065833	ME1	10.323	-3.13005	0.85678	-3.65327	0.00025892	0.00943544
ENSG00000124731	TREM1	21.2731	-3.09044	0.670709	-4.60772	4.07102e-06	0.000423428
ENSG00000123700	KCNJ2	9.54654	-3.08102	0.917396	-3.35845	0.000783819	0.0201712
ENSG00000072062	PRKACA	7.1485	-3.06486	0.990941	-3.09287	0.00198229	0.0369276
ENSG00000166068	SPRED1	37.1316	-3.05455	0.564562	-5.41047	6.28591e-08	1.3076e-05
ENSG00000188211	NCR3LG1	7.31668	-3.05243	0.975546	-3.12894	0.00175437	0.0343484
ENSG00000167470	MIDN	6.0782	-3.05184	1.17111	-2.60595	0.00916194	0.0976938
ENSG00000105701	FKBP8	6.01921	-3.04801	1.1005	-2.76965	0.00561162	0.0727689
ENSG00000172575	RASGRP1	11.7386	-3.03139	0.784909	-3.86209	0.000112423	0.00530448
ENSG00000166523	CLEC4E	13.9558	-3.01041	0.751183	-4.00756	6.13482e-05	0.00346525
ENSG00000175115	PACS1	10.4582	-2.98435	0.92085	-3.24086	0.00119169	0.0267393
ENSG00000165029	ABCA1	17.4209	-2.97746	0.744284	-4.00044	6.3225e-05	0.00348109
ENSG00000069399	BCL3	10.2936	-2.9701	0.903857	-3.28603	0.00101609	0.0239705
ENSG00000108691	CCL2	15.6369	-2.96834	0.784633	-3.78309	0.000154895	0.0067129
ENSG00000079156	OSBPL6	6.82725	-2.96407	1.00166	-2.95917	0.00308473	0.0492029
ENSG00000115295	CLIP4	11.4151	-2.96064	0.819849	-3.6112	0.000304785	0.0104262
ENSG00000118985	ELL2	16.8014	-2.95676	0.668985	-4.41977	9.88061e-06	0.000873079
ENSG00000144681	STAC	14.891	-2.95264	0.734095	-4.02215	5.76693e-05	0.00330936
ENSG00000149091	DGKZ	9.06244	-2.93559	0.943939	-3.10994	0.00187125	0.0355217
ENSG00000107957	SH3PXD2A	5.56547	-2.9204	1.11194	-2.62641	0.0086292	0.094064
ENSG00000274963	RN7SL600P	6.62709	-2.91357	1.13011	-2.57813	0.00993366	0.103644
ENSG00000197355	UAP1L1	5.45532	-2.91049	1.11777	-2.60384	0.00921848	0.097709
ENSG00000187098	MITF	16.3551	-2.90865	0.697753	-4.1686	3.06475e-05	0.0020001
ENSG00000166925	TSC22D4	5.47878	-2.90379	1.12706	-2.57644	0.00998244	0.103936
ENSG00000110651	CD81	45.0233	-2.88748	0.470304	-6.13961	8.27267e-10	3.44178e-07
ENSG00000167548	KMT2D	8.79153	-2.88646	0.926541	-3.1153	0.00183756	0.0350823
ENSG00000143545	RAB13	9.95514	-2.88221	0.855072	-3.37072	0.000749719	0.0195768
ENSG00000167615	LENG8	12.078	-2.88137	0.791827	-3.63889	0.000273815	0.00969982
ENSG00000120833	SOCS2	16.5676	-2.84918	0.721088	-3.95123	7.77507e-05	0.00400176
ENSG00000258111	AC079316.1	8.19763	-2.8399	1.07675	-2.63748	0.00835236	0.0919796
ENSG00000109743	BST1	11.557	-2.83929	0.797996	-3.55803	0.000373651	0.0120008
ENSG00000173801	JUP	11.552	-2.82929	0.75984	-3.72353	0.000196455	0.00781515
ENSG00000145428	RNF175	7.29982	-2.82721	0.954106	-2.9632	0.00304454	0.0491111
ENSG00000267534	S1PR2	9.37739	-2.81615	0.8616	-3.26851	0.00108114	0.0248875
ENSG00000078804	TP53INP2	13.2632	-2.80025	0.827791	-3.38279	0.000717526	0.0191564
ENSG00000173391	OLR1	21.5521	-2.78838	0.658908	-4.23182	2.31808e-05	0.00161636
ENSG00000089820	ARHGAP4	13.471	-2.77794	0.782526	-3.54996	0.000385286	0.012291
ENSG00000279175	AL033543.1	7.07161	-2.77695	1.01833	-2.72695	0.00639218	0.0792869
ENSG00000165685	TMEM52B	11.0952	-2.76308	0.979666	-2.82043	0.00479599	0.0655999
ENSG00000106991	ENG	14.8945	-2.73192	0.663952	-4.11464	3.8779e-05	0.00245068
ENSG00000105698	USF2	12.9569	-2.7235	0.759695	-3.585	0.000337085	0.011182
ENSG00000156639	ZFAND3	8.03558	-2.71801	0.91285	-2.9775	0.00290613	0.0480454
ENSG00000279838	AL356273.3	10.7348	-2.69963	0.937716	-2.87895	0.00399005	0.0585892
ENSG00000100284	TOM1	16.5258	-2.69543	0.712957	-3.78064	0.000156428	0.0067129
ENSG00000010295	IFFO1	10.7599	-2.69464	0.780316	-3.45327	0.000553845	0.0161859
ENSG00000197063	MAFG	7.66088	-2.6829	0.945149	-2.8386	0.00453124	0.0633676
ENSG00000179144	GIMAP7	31.4802	-2.67219	0.497805	-5.36794	7.96395e-08	1.62286e-05
ENSG00000198728	LDB1	6.49547	-2.64318	1.0248	-2.5792	0.00990297	0.103432
ENSG00000204351	SKIV2L	6.73935	-2.64095	0.99542	-2.6531	0.00797554	0.08968
ENSG00000142185	TRPM2	11.1319	-2.63232	0.865927	-3.03989	0.00236664	0.0413127
ENSG00000166432	ZMAT1	10.0546	-2.62508	0.961229	-2.73096	0.00631495	0.0785811
ENSG00000141458	NPC1	11.2613	-2.62394	0.755847	-3.47152	0.000517512	0.0154711
ENSG00000158186	MRAS	14.8117	-2.62071	0.704301	-3.72101	0.000198426	0.00786224
ENSG00000132510	KDM6B	30.7577	-2.61604	0.571312	-4.579	4.67211e-06	0.00046651
ENSG00000182197	EXT1	15.4543	-2.61185	0.75484	-3.46014	0.0005399	0.0159494
ENSG00000139832	RAB20	22.9068	-2.60721	0.708892	-3.67787	0.000235187	0.00896243
ENSG00000173020	GRK2	17.5679	-2.60001	0.659645	-3.94154	8.09607e-05	0.00412283
ENSG00000103197	TSC2	7.43774	-2.59605	0.94317	-2.75248	0.00591466	0.075233
ENSG00000125503	PPP1R12C	8.14855	-2.58922	0.889273	-2.91162	0.00359563	0.0541514
ENSG00000172216	CEBPB	13.725	-2.58834	0.775578	-3.3373	0.000845953	0.02117
ENSG00000258337	AC130895.1	7.30184	-2.5831	0.942003	-2.74214	0.00610406	0.0769559
ENSG00000081041	CXCL2	55.0575	-2.57714	0.555747	-4.63725	3.53071e-06	0.000379077
ENSG00000133574	GIMAP4	62.7751	-2.57015	0.419879	-6.12116	9.28982e-10	3.71036e-07
ENSG00000164713	BRI3	22.3642	-2.55976	0.577021	-4.43616	9.15773e-06	0.000823784
ENSG00000072110	ACTN1	26.2683	-2.53287	0.541376	-4.67858	2.88862e-06	0.00032776
ENSG00000153395	LPCAT1	11.2453	-2.52983	0.862082	-2.93455	0.00334028	0.0517096
ENSG00000139572	GPR84	13.1685	-2.52818	0.823321	-3.07071	0.00213553	0.038629
ENSG00000077150	NFKB2	10.4806	-2.51538	0.803013	-3.13243	0.00173368	0.0341727
ENSG00000100985	MMP9	10.3379	-2.51474	0.815527	-3.08358	0.00204524	0.0377481
ENSG00000113070	HBEGF	119.056	-2.51423	0.413133	-6.08575	1.15947e-09	4.35101e-07
ENSG00000263528	IKBKE	12.9087	-2.50401	0.703192	-3.56092	0.000369558	0.0119806
ENSG00000130164	LDLR	23.1611	-2.49574	0.682164	-3.65856	0.000253635	0.0093452
ENSG00000196642	RABL6	8.41723	-2.48857	0.943712	-2.637	0.0083643	0.0919796
ENSG00000173372	C1QA	149.373	-2.48336	0.835396	-2.97268	0.00295214	0.0481956
ENSG00000140983	RHOT2	13.6466	-2.47326	0.686994	-3.60012	0.000318071	0.0107229
ENSG00000250479	CHCHD10	10.0798	-2.46112	0.790398	-3.11377	0.00184713	0.0351978
ENSG00000131042	LILRB2	34.3124	-2.44996	0.526987	-4.64899	3.33557e-06	0.000368011
ENSG00000127528	KLF2	22.8456	-2.44826	0.661909	-3.69879	0.000216632	0.00838401
ENSG00000165140	FBP1	51.8167	-2.4432	0.476959	-5.12246	3.01578e-07	5.5764e-05
ENSG00000196961	AP2A1	10.9651	-2.43875	0.812867	-3.00018	0.00269821	0.0455096
ENSG00000235568	NFAM1	10.0706	-2.43738	0.842746	-2.89218	0.00382576	0.0565929
ENSG00000168404	MLKL	19.9835	-2.42819	0.621283	-3.90835	9.29279e-05	0.00461634
ENSG00000239948	RN7SL368P	11.4697	-2.42199	0.87892	-2.75564	0.00585779	0.0747955
ENSG00000205269	TMEM170B	17.2562	-2.41497	0.707516	-3.41331	0.000641786	0.0178502
ENSG00000137642	SORL1	16.7164	-2.41281	0.822774	-2.93253	0.00336208	0.0518061
ENSG00000175899	A2M	20.9233	-2.41231	0.678242	-3.55671	0.000375524	0.012018
ENSG00000165458	INPPL1	8.89736	-2.40057	0.830706	-2.8898	0.00385487	0.0569391
ENSG00000129925	TMEM8A	10.045	-2.39233	0.844504	-2.83282	0.00461398	0.0639869
ENSG00000130558	OLFM1	9.61782	-2.38197	0.838675	-2.84016	0.00450913	0.0632355
ENSG00000198715	GLMP	11.2724	-2.3684	0.753825	-3.14184	0.0016789	0.0333277
ENSG00000171298	GAA	18.4095	-2.36481	0.59082	-4.0026	6.26502e-05	0.00347534
ENSG00000119535	CSF3R	43.7292	-2.34624	0.512197	-4.58074	4.63344e-06	0.00046651
ENSG00000175040	CHST2	14.6659	-2.33625	0.680005	-3.43563	0.000591174	0.0168985
ENSG00000262246	CORO7	12.3594	-2.32386	0.733006	-3.17032	0.00152273	0.0313494
ENSG00000135047	CTSL	38.8233	-2.31916	0.479759	-4.834	1.33817e-06	0.00019088
ENSG00000102970	CCL17	44.2544	-2.30998	0.599068	-3.85595	0.000115279	0.00533489
ENSG00000163814	CDCP1	9.20811	-2.30215	0.837326	-2.74941	0.00597032	0.0756824
ENSG00000135678	CPM	54.488	-2.29748	0.414656	-5.54068	3.01294e-08	7.33761e-06
ENSG00000128383	APOBEC3A	21.1474	-2.28635	0.667461	-3.42544	0.000613795	0.0173619
ENSG00000099985	OSM	59.6743	-2.2771	0.492636	-4.62229	3.79529e-06	0.000398905
ENSG00000275023	MLLT6	9.88662	-2.26756	0.773643	-2.93101	0.00337859	0.0518827
ENSG00000277632	CCL3	157.008	-2.26219	0.47145	-4.79837	1.59961e-06	0.000204771
ENSG00000070214	SLC44A1	108.438	-2.26165	0.460868	-4.90736	9.23116e-07	0.000135549
ENSG00000025039	RRAGD	8.15661	-2.26107	0.847097	-2.66919	0.00760335	0.0873871
ENSG00000118242	MREG	13.9867	-2.25305	0.734136	-3.06898	0.00214793	0.0387132
ENSG00000047644	WWC3	11.1748	-2.2516	0.746864	-3.01474	0.00257203	0.0439756
ENSG00000028137	TNFRSF1B	47.7068	-2.25072	0.505857	-4.44933	8.61404e-06	0.0007964
ENSG00000108219	TSPAN14	30.0393	-2.2386	0.496486	-4.50888	6.517e-06	0.000608152
ENSG00000136295	TTYH3	18.7135	-2.23747	0.597352	-3.74565	0.000179931	0.00733309
ENSG00000280138	AC027290.2	24.9352	-2.23131	0.594809	-3.7513	0.00017592	0.00722865
ENSG00000198053	SIRPA	47.9094	-2.23037	0.431293	-5.17137	2.32389e-07	4.46232e-05
ENSG00000174705	SH3PXD2B	9.65336	-2.22725	0.818071	-2.72257	0.00647769	0.0795568
ENSG00000136869	TLR4	36.1649	-2.22687	0.60862	-3.65888	0.000253317	0.0093452
ENSG00000090924	PLEKHG2	34.8015	-2.2197	0.509542	-4.35627	1.32296e-05	0.00108469
ENSG00000075420	FNDC3B	46.5466	-2.2184	0.484875	-4.5752	4.75771e-06	0.000470354
ENSG00000250461	AC122718.1	13.4667	-2.2167	0.817941	-2.71009	0.00672646	0.0814092
ENSG00000204469	PRRC2A	9.52172	-2.21409	0.792238	-2.79473	0.00519427	0.0692453
ENSG00000139112	GABARAPL1	38.5311	-2.20344	0.580756	-3.79409	0.000148186	0.00657211
ENSG00000135677	GNS	60.4743	-2.20039	0.374237	-5.87966	4.11109e-09	1.32417e-06
ENSG00000137331	IER3	33.4608	-2.19208	0.543323	-4.03458	5.47002e-05	0.00321283
ENSG00000186407	CD300E	68.4801	-2.19181	0.436965	-5.01598	5.27627e-07	8.63664e-05
ENSG00000137193	PIM1	60.7506	-2.18207	0.365026	-5.97784	2.26119e-09	7.7855e-07
ENSG00000059728	MXD1	106.091	-2.16549	0.495687	-4.36867	1.25003e-05	0.00105776
ENSG00000035862	TIMP2	30.3008	-2.16487	0.532405	-4.0662	4.77853e-05	0.00290937
ENSG00000133805	AMPD3	13.6051	-2.16124	0.69116	-3.12698	0.00176614	0.0344378
ENSG00000144579	CTDSP1	10.1587	-2.16085	0.797015	-2.71118	0.00670447	0.0813416
ENSG00000188282	RUFY4	9.14006	-2.15932	0.809061	-2.66892	0.0076096	0.0873871
ENSG00000161791	FMNL3	23.6024	-2.15592	0.540489	-3.98883	6.64009e-05	0.00358386
ENSG00000205730	ITPRIPL2	24.4234	-2.15498	0.599966	-3.59184	0.000328353	0.011002
ENSG00000151176	PLBD2	45.8322	-2.1324	0.430967	-4.94795	7.50009e-07	0.000115213
ENSG00000068650	ATP11A	21.379	-2.1184	0.601184	-3.52371	0.000425543	0.0134463
ENSG00000143382	ADAMTSL4	13.2191	-2.10071	0.682471	-3.07809	0.00208329	0.0381682
ENSG00000153815	CMIP	22.9268	-2.09972	0.641972	-3.27073	0.0010727	0.0247937
ENSG00000132205	EMILIN2	52.1944	-2.09863	0.426617	-4.91925	8.68772e-07	0.000131435
ENSG00000123240	OPTN	17.959	-2.09465	0.615582	-3.40271	0.000667211	0.0181758
ENSG00000279159	AC003681.1	19.8907	-2.08875	0.671248	-3.11173	0.00185992	0.0353738
ENSG00000151726	ACSL1	63.6613	-2.08158	0.380518	-5.47038	4.49069e-08	1.04278e-05
ENSG00000116991	SIPA1L2	14.9608	-2.07964	0.698561	-2.97704	0.00291051	0.0480454
ENSG00000281103	TRG-AS1	10.0173	-2.07043	0.761821	-2.71774	0.00657297	0.0800379
ENSG00000197081	IGF2R	17.4062	-2.0677	0.613443	-3.37065	0.000749905	0.0195768
ENSG00000241839	PLEKHO2	17.4705	-2.06353	0.617678	-3.34078	0.000835419	0.0210648
ENSG00000100083	GGA1	10.1904	-2.0632	0.774915	-2.66248	0.00775666	0.0881118
ENSG00000139974	SLC38A6	10.6902	-2.05479	0.733765	-2.80034	0.00510493	0.0685117
ENSG00000138449	SLC40A1	18.3708	-2.04693	0.647563	-3.16097	0.00157243	0.0319771
ENSG00000170385	SLC30A1	15.8417	-2.04295	0.637253	-3.20588	0.00134651	0.0286671
ENSG00000182179	UBA7	21.997	-2.04271	0.561143	-3.64027	0.000272348	0.00969982
ENSG00000143322	ABL2	39.7813	-2.04213	0.476962	-4.28153	1.85612e-05	0.00138309
ENSG00000165168	CYBB	559.219	-2.03781	0.318123	-6.40574	1.49638e-10	7.11494e-08
ENSG00000104805	NUCB1	26.4026	-2.02859	0.513261	-3.95235	7.7387e-05	0.00400176
ENSG00000125740	FOSB	373.485	-2.02361	0.397669	-5.08867	3.60584e-07	6.42933e-05
ENSG00000032444	PNPLA6	52.7756	-2.01442	0.404774	-4.97667	6.46886e-07	0.000102526
ENSG00000182578	CSF1R	68.8698	-2.01085	0.365336	-5.5041	3.71057e-08	8.82144e-06
ENSG00000226608	FTLP3	42.586	-2.00912	0.481256	-4.17474	2.98332e-05	0.00195977
ENSG00000079805	DNM2	19.0018	-2.00159	0.582697	-3.43504	0.00059247	0.0168985
ENSG00000148841	ITPRIP	15.7121	-2.00097	0.650199	-3.07747	0.00208768	0.0381786
ENSG00000173065	FAM222B	12.3777	-2.00009	0.747993	-2.67395	0.00749646	0.0871492
ENSG00000123104	ITPR2	109.151	-1.98926	0.349001	-5.69988	1.19889e-08	3.32525e-06
ENSG00000071246	VASH1	11.4746	-1.98579	0.738247	-2.68987	0.00714799	0.0850846
ENSG00000168488	ATXN2L	10.9518	-1.97778	0.762122	-2.5951	0.00945643	0.099392
ENSG00000173706	HEG1	17.0038	-1.97299	0.696779	-2.83159	0.00463176	0.0641444
ENSG00000184922	FMNL1	45.5854	-1.96933	0.48865	-4.03013	5.5745e-05	0.00323612
ENSG00000184557	SOCS3	54.7217	-1.96785	0.400741	-4.91052	9.08339e-07	0.00013537
ENSG00000155252	PI4K2A	13.3098	-1.94827	0.654094	-2.97858	0.00289588	0.0480321
ENSG00000023909	GCLM	12.6817	-1.9465	0.699453	-2.78289	0.00538763	0.0706905
ENSG00000182957	SPATA13	33.9499	-1.94086	0.514034	-3.77574	0.000159536	0.0067129
ENSG00000103522	IL21R	14.8433	-1.93012	0.638362	-3.02355	0.00249826	0.0429349
ENSG00000082641	NFE2L1	15.4042	-1.92521	0.655228	-2.93823	0.00330096	0.0512761
ENSG00000071894	CPSF1	12.2871	-1.92325	0.718035	-2.67848	0.00739563	0.0866729
ENSG00000055483	USP36	31.4144	-1.92289	0.52603	-3.65547	0.000256706	0.00942357
ENSG00000070814	TCOF1	37.0957	-1.90788	0.454672	-4.19616	2.71476e-05	0.001844
ENSG00000114735	HEMK1	20.2175	-1.90382	0.610502	-3.11846	0.00181801	0.0349766
ENSG00000178950	GAK	18.9536	-1.90175	0.575031	-3.30722	0.000942273	0.0228364
ENSG00000111540	RAB5B	25.3538	-1.89975	0.522087	-3.63877	0.000273946	0.00969982
ENSG00000138755	CXCL9	212.781	-1.89712	0.393373	-4.8227	1.41631e-06	0.000193725
ENSG00000138760	SCARB2	41.6589	-1.89466	0.439937	-4.30665	1.65744e-05	0.0012644
ENSG00000167202	TBC1D2B	15.8638	-1.89359	0.621526	-3.04668	0.00231384	0.040782
ENSG00000087086	FTL	4618.07	-1.89233	0.288961	-6.54873	5.80273e-11	3.33156e-08
ENSG00000129667	RHBDF2	20.4955	-1.88262	0.586224	-3.21144	0.0013207	0.0283596
ENSG00000110047	EHD1	27.3867	-1.8816	0.525348	-3.58163	0.000341456	0.0112895
ENSG00000170638	TRABD	14.7871	-1.88121	0.679806	-2.76727	0.0056528	0.073113
ENSG00000159840	ZYX	69.6255	-1.87369	0.344091	-5.44533	5.17108e-08	1.1474e-05
ENSG00000072274	TFRC	169.023	-1.87241	0.290199	-6.45216	1.10267e-10	5.50506e-08
ENSG00000267519	AC020916.1	14.7875	-1.87124	0.666437	-2.80783	0.00498771	0.0674199
ENSG00000148737	TCF7L2	15.6751	-1.86439	0.671304	-2.77727	0.00548181	0.0716439
ENSG00000111424	VDR	19.0852	-1.86339	0.68516	-2.71964	0.00653534	0.0799006
ENSG00000142197	DOPEY2	18.1609	-1.86211	0.603638	-3.08481	0.00203683	0.0376626
ENSG00000160209	PDXK	16.036	-1.8606	0.61365	-3.03202	0.00242925	0.0421844
ENSG00000090376	IRAK3	67.7534	-1.85963	0.444586	-4.18282	2.87911e-05	0.00192939
ENSG00000115977	AAK1	37.6517	-1.84529	0.449939	-4.10119	4.11023e-05	0.00258117
ENSG00000066294	CD84	92.6438	-1.84014	0.329114	-5.59118	2.25528e-08	5.92605e-06
ENSG00000139318	DUSP6	55.3701	-1.83664	0.388691	-4.72521	2.29883e-06	0.000270044
ENSG00000120899	PTK2B	21.9189	-1.83095	0.557492	-3.28427	0.00102247	0.0239705
ENSG00000120594	PLXDC2	69.8394	-1.8303	0.365704	-5.00486	5.59013e-07	9.00282e-05
ENSG00000099331	MYO9B	31.217	-1.83007	0.457713	-3.9983	6.37996e-05	0.00348109
ENSG00000091592	NLRP1	29.2332	-1.82952	0.52662	-3.47408	0.000512609	0.0154391
ENSG00000173327	MAP3K11	15.2079	-1.81919	0.655437	-2.77554	0.00551094	0.071898
ENSG00000245532	NEAT1	1347.74	-1.81668	0.314649	-5.77367	7.75639e-09	2.27787e-06
ENSG00000125447	GGA3	13.5546	-1.81053	0.695821	-2.602	0.00926808	0.0979863
ENSG00000136960	ENPP2	149.157	-1.81044	0.341217	-5.30584	1.12157e-07	2.23977e-05
ENSG00000135912	TTLL4	17.0601	-1.80913	0.648669	-2.78899	0.00528722	0.0701101
ENSG00000100368	CSF2RB	73.9596	-1.8054	0.436937	-4.13194	3.59709e-05	0.0022877
ENSG00000136205	TNS3	40.0604	-1.80152	0.449974	-4.0036	6.23849e-05	0.00347534
ENSG00000177663	IL17RA	62.0469	-1.80062	0.373131	-4.82571	1.39506e-06	0.000193725
ENSG00000172724	CCL19	91.3373	-1.78565	0.485755	-3.67603	0.000236894	0.00896243
ENSG00000120217	CD274	71.8701	-1.78473	0.421866	-4.23056	2.33106e-05	0.00161636
ENSG00000143878	RHOB	19.1075	-1.78435	0.673317	-2.65008	0.00804722	0.0899269
ENSG00000232810	TNF	103.477	-1.77617	0.4047	-4.38886	1.13949e-05	0.000989372
ENSG00000177606	JUN	41.9472	-1.77383	0.415846	-4.26559	1.99376e-05	0.00147465
ENSG00000112715	VEGFA	23.2569	-1.76792	0.61738	-2.86358	0.00418878	0.0607039
ENSG00000141867	BRD4	26.8482	-1.76484	0.515863	-3.42113	0.000623613	0.0175101
ENSG00000152518	ZFP36L2	111.251	-1.76427	0.415099	-4.25022	2.13557e-05	0.00151232
ENSG00000116337	AMPD2	26.3638	-1.76155	0.505642	-3.48378	0.000494381	0.0151002
ENSG00000110446	SLC15A3	41.0017	-1.75963	0.466506	-3.77193	0.000161989	0.00676762
ENSG00000160326	SLC2A6	25.7016	-1.74384	0.52519	-3.3204	0.000898883	0.0220525
ENSG00000103335	PIEZO1	15.7989	-1.73997	0.611496	-2.84543	0.00443519	0.062804
ENSG00000156642	NPTN	38.3587	-1.73993	0.470612	-3.69717	0.000218017	0.00840502
ENSG00000197471	SPN	47.979	-1.73963	0.437083	-3.98009	6.88897e-05	0.00369235
ENSG00000060138	YBX3	70.9486	-1.73948	0.396939	-4.38224	1.17463e-05	0.0010111
ENSG00000196182	STK40	13.5686	-1.7356	0.644537	-2.69278	0.00708592	0.084734
ENSG00000104972	LILRB1	23.5737	-1.73264	0.553747	-3.12894	0.0017544	0.0343484
ENSG00000112096	SOD2	93.1838	-1.73203	0.319142	-5.42714	5.72639e-08	1.243e-05
ENSG00000172534	HCFC1	26.1239	-1.71912	0.535114	-3.21262	0.00131532	0.0283049
ENSG00000133639	BTG1	203.127	-1.71529	0.411794	-4.1654	3.1081e-05	0.00201522
ENSG00000173821	RNF213	317.784	-1.71293	0.297136	-5.76482	8.17469e-09	2.33212e-06
ENSG00000133321	RARRES3	58.4389	-1.71278	0.566371	-3.02414	0.00249344	0.0429259
ENSG00000187764	SEMA4D	15.3916	-1.7024	0.616149	-2.76297	0.00572778	0.0735447
ENSG00000116260	QSOX1	27.5586	-1.70015	0.509171	-3.33905	0.000840644	0.0211416
ENSG00000160613	PCSK7	19.2877	-1.70002	0.64258	-2.64561	0.00815426	0.0906685
ENSG00000196821	C6orf106	29.432	-1.69942	0.518804	-3.27566	0.00105416	0.024593
ENSG00000269821	KCNQ1OT1	30.5488	-1.69678	0.577504	-2.93813	0.003302	0.0512761
ENSG00000108582	CPD	21.1852	-1.69615	0.578173	-2.93363	0.00335026	0.0517838
ENSG00000183864	TOB2	22.7105	-1.6957	0.586035	-2.89351	0.00380961	0.0564377
ENSG00000120162	MOB3B	62.1015	-1.68874	0.362879	-4.65373	3.25985e-06	0.000365726
ENSG00000101307	SIRPB1	30.9066	-1.67769	0.577149	-2.90686	0.0036508	0.054817
ENSG00000172725	CORO1B	16.7658	-1.66892	0.610444	-2.73394	0.00625818	0.0782076
ENSG00000100365	NCF4	43.2246	-1.66537	0.451147	-3.69142	0.000223002	0.00853132
ENSG00000167978	SRRM2	44.803	-1.66413	0.513142	-3.24301	0.00118274	0.0266561
ENSG00000149577	SIDT2	29.9604	-1.65217	0.501746	-3.29285	0.000991771	0.0235222
ENSG00000155465	SLC7A7	35.0356	-1.64918	0.487751	-3.38119	0.000721729	0.0192172
ENSG00000101577	LPIN2	26.3458	-1.64877	0.484068	-3.40606	0.000659079	0.0180985
ENSG00000121552	CSTA	151.676	-1.64704	0.302346	-5.44754	5.10701e-08	1.1474e-05
ENSG00000106348	IMPDH1	27.6679	-1.63382	0.52422	-3.11666	0.00182911	0.0350232
ENSG00000090857	PDPR	16.5159	-1.62757	0.604087	-2.69426	0.00705445	0.0844589
ENSG00000135956	TMEM127	28.2938	-1.62688	0.498103	-3.26614	0.00109024	0.024968
ENSG00000116688	MFN2	16.3322	-1.61075	0.618241	-2.60537	0.00917744	0.0976938
ENSG00000077238	IL4R	24.9054	-1.60993	0.508503	-3.16602	0.0015454	0.0316293
ENSG00000169926	KLF13	20.7642	-1.6066	0.619968	-2.59143	0.00955792	0.100248
ENSG00000136048	DRAM1	37.5463	-1.60383	0.428307	-3.74458	0.000180698	0.00733442
ENSG00000120539	MASTL	34.7997	-1.60363	0.553654	-2.89645	0.0037741	0.0561615
ENSG00000140992	PDPK1	17.835	-1.60337	0.610886	-2.62467	0.00867327	0.0944412
ENSG00000141664	ZCCHC2	31.1266	-1.59814	0.542418	-2.94633	0.00321566	0.0502479
ENSG00000114999	TTL	18.6358	-1.59452	0.56791	-2.80769	0.00498981	0.0674199
ENSG00000179094	PER1	22.0716	-1.59186	0.565531	-2.8148	0.00488082	0.0663061
ENSG00000082397	EPB41L3	31.0341	-1.59174	0.510599	-3.1174	0.00182454	0.0350232
ENSG00000118762	PKD2	18.0759	-1.58784	0.569131	-2.78994	0.00527179	0.0700917
ENSG00000146112	PPP1R18	54.1035	-1.58649	0.387524	-4.09392	4.24144e-05	0.00264692
ENSG00000122359	ANXA11	83.6179	-1.58493	0.34272	-4.62458	3.75365e-06	0.000398725
ENSG00000140836	ZFHX3	21.8877	-1.58412	0.589576	-2.68689	0.00721212	0.0853457
ENSG00000054965	FAM168A	23.9676	-1.58044	0.566887	-2.78793	0.00530461	0.0701179
ENSG00000008513	ST3GAL1	16.3886	-1.57531	0.603004	-2.61244	0.00898979	0.0967274
ENSG00000170142	UBE2E1	36.7919	-1.56823	0.517894	-3.02808	0.00246113	0.04259
ENSG00000186350	RXRA	24.4836	-1.55709	0.583439	-2.66881	0.00761214	0.0873871
ENSG00000170525	PFKFB3	22.3293	-1.55598	0.527347	-2.95058	0.0031718	0.0496431
ENSG00000109756	RAPGEF2	28.3034	-1.55489	0.498943	-3.11636	0.00183096	0.0350232
ENSG00000149131	SERPING1	49.3539	-1.55387	0.461368	-3.36796	0.000757265	0.0196397
ENSG00000230590	FTX	46.9041	-1.54912	0.523614	-2.95852	0.00309116	0.0492269
ENSG00000176953	NFATC2IP	35.8293	-1.534	0.519252	-2.95426	0.00313424	0.0495151
ENSG00000089041	P2RX7	48.8762	-1.53213	0.450314	-3.40236	0.000668055	0.0181758
ENSG00000085514	PILRA	34.619	-1.52495	0.484541	-3.1472	0.00164842	0.0328533
ENSG00000114867	EIF4G1	68.5238	-1.52116	0.372028	-4.08884	4.3354e-05	0.00267216
ENSG00000184014	DENND5A	54.5185	-1.51975	0.371525	-4.09056	4.30333e-05	0.00266886
ENSG00000151694	ADAM17	36.7294	-1.51788	0.478153	-3.17445	0.00150119	0.0311629
ENSG00000110090	CPT1A	26.1171	-1.50469	0.501722	-2.99905	0.00270824	0.0456016
ENSG00000165457	FOLR2	22.2169	-1.50425	0.530906	-2.83337	0.00460603	0.0639656
ENSG00000136810	TXN	687.403	-1.50158	0.376248	-3.99094	6.58116e-05	0.00357135
ENSG00000165030	NFIL3	24.334	-1.50021	0.502808	-2.98367	0.00284814	0.0475393
ENSG00000123689	G0S2	230.096	-1.49251	0.417879	-3.57163	0.000354768	0.0115778
ENSG00000114353	GNAI2	110.486	-1.48918	0.354712	-4.19828	2.68956e-05	0.0018394
ENSG00000197249	SERPINA1	271.252	-1.48849	0.393893	-3.77892	0.000157512	0.0067129
ENSG00000131979	GCH1	47.2335	-1.48815	0.394091	-3.77617	0.00015926	0.0067129
ENSG00000140464	PML	27.2094	-1.4824	0.487344	-3.04179	0.00235176	0.0411815
ENSG00000119596	YLPM1	32.3646	-1.47336	0.488282	-3.01744	0.00254916	0.0436594
ENSG00000033627	ATP6V0A1	21.8088	-1.46802	0.521787	-2.81344	0.00490145	0.0664959
ENSG00000065000	AP3D1	50.8465	-1.46746	0.410395	-3.57572	0.000349268	0.0115097
ENSG00000127616	SMARCA4	22.7546	-1.46633	0.54946	-2.66868	0.00761495	0.0873871
ENSG00000154451	GBP5	141.225	-1.46528	0.454416	-3.22454	0.00126174	0.0275681
ENSG00000076641	PAG1	34.788	-1.46385	0.463932	-3.15531	0.00160329	0.0322759
ENSG00000137496	IL18BP	100.967	-1.4591	0.489179	-2.98276	0.00285664	0.0475393
ENSG00000196924	FLNA	84.6597	-1.45463	0.321037	-4.53104	5.86941e-06	0.00056352
ENSG00000196576	PLXNB2	36.8696	-1.44737	0.419177	-3.45288	0.000554642	0.0161859
ENSG00000181222	POLR2A	26.6484	-1.4426	0.484904	-2.97502	0.00292969	0.0481135
ENSG00000144136	SLC20A1	147.757	-1.4379	0.309812	-4.6412	3.46398e-06	0.000375955
ENSG00000144711	IQSEC1	19.7128	-1.43656	0.550983	-2.60726	0.00912701	0.0976938
ENSG00000127507	ADGRE2	47.8761	-1.43091	0.40679	-3.51757	0.000435519	0.0136322
ENSG00000105967	TFEC	184.702	-1.43066	0.3012	-4.74987	2.03543e-06	0.000250938
ENSG00000174238	PITPNA	36.6477	-1.42354	0.455608	-3.12448	0.00178118	0.0345334
ENSG00000149177	PTPRJ	41.6826	-1.41752	0.438486	-3.23276	0.00122602	0.0271178
ENSG00000227028	SLC8A1-AS1	58.8561	-1.41488	0.41934	-3.37407	0.000740653	0.0194616
ENSG00000085449	WDFY1	33.2497	-1.40278	0.433855	-3.23329	0.00122375	0.0271178
ENSG00000142657	PGD	113.623	-1.39665	0.350993	-3.97915	6.91632e-05	0.00369235
ENSG00000126561	STAT5A	27.3839	-1.39499	0.468704	-2.97626	0.00291785	0.0480454
ENSG00000140750	ARHGAP17	55.6432	-1.39427	0.381956	-3.65035	0.00026188	0.00950861
ENSG00000164430	CGAS	21.1116	-1.38796	0.530057	-2.61851	0.0088315	0.0953325
ENSG00000133657	ATP13A3	72.3339	-1.38761	0.415168	-3.34227	0.000830956	0.0210586
ENSG00000114473	IQCG	30.2019	-1.3787	0.48703	-2.83083	0.00464271	0.064207
ENSG00000163694	RBM47	63.88	-1.37593	0.406234	-3.38703	0.000706531	0.0189503
ENSG00000196743	GM2A	27.6238	-1.37328	0.466697	-2.94256	0.00325515	0.0507061
ENSG00000127481	UBR4	36.4729	-1.36853	0.443068	-3.08875	0.00200998	0.0373041
ENSG00000279166	AC009951.1	43.3803	-1.36746	0.512782	-2.66676	0.00765872	0.0873871
ENSG00000123146	ADGRE5	101.076	-1.36451	0.362558	-3.76357	0.000167506	0.00696894
ENSG00000197629	MPEG1	124.475	-1.3645	0.430307	-3.171	0.00151918	0.0313494
ENSG00000142634	EFHD2	70.5038	-1.36309	0.418543	-3.25675	0.00112695	0.0256909
ENSG00000143376	SNX27	30.5372	-1.36242	0.45781	-2.97596	0.00292073	0.0480454
ENSG00000150995	ITPR1	46.8106	-1.35428	0.466544	-2.90279	0.00369859	0.055285
ENSG00000113742	CPEB4	39.9624	-1.3526	0.473983	-2.85369	0.00432143	0.0621751
ENSG00000039319	ZFYVE16	76.5799	-1.34987	0.387875	-3.48016	0.000501111	0.0152085
ENSG00000204577	LILRB3	42.5038	-1.34867	0.445636	-3.02639	0.00247491	0.0427544
ENSG00000136689	IL1RN	246.17	-1.34757	0.363567	-3.70652	0.000210123	0.00822774
ENSG00000119522	DENND1A	39.5149	-1.34581	0.436975	-3.07982	0.00207123	0.0380211
ENSG00000093072	ADA2	207.42	-1.34529	0.285246	-4.71624	2.40244e-06	0.000278935
ENSG00000178209	PLEC	24.9477	-1.34091	0.515041	-2.6035	0.0092278	0.097709
ENSG00000137462	TLR2	76.2479	-1.34026	0.367258	-3.64938	0.000262879	0.00951031
ENSG00000005844	ITGAL	64.6125	-1.3388	0.356474	-3.75566	0.000172884	0.00713325
ENSG00000130844	ZNF331	149.021	-1.33815	0.427106	-3.13306	0.00172995	0.0341727
ENSG00000187257	RSBN1L	32.2849	-1.33262	0.498799	-2.67166	0.00754778	0.087328
ENSG00000167522	ANKRD11	42.5954	-1.33249	0.454984	-2.92865	0.0034044	0.0521365
ENSG00000079277	MKNK1	50.1372	-1.33162	0.398883	-3.33837	0.000842702	0.0211416
ENSG00000130522	JUND	55.4645	-1.32717	0.467122	-2.84116	0.004495	0.063126
ENSG00000087266	SH3BP2	51.5677	-1.32192	0.426142	-3.10208	0.00192167	0.0362036
ENSG00000145715	RASA1	29.3574	-1.32103	0.499782	-2.64322	0.00821225	0.0911196
ENSG00000143226	FCGR2A	38.0701	-1.32	0.4286	-3.07979	0.00207145	0.0380211
ENSG00000145819	ARHGAP26	49.2458	-1.3182	0.463807	-2.84213	0.00448134	0.0631117
ENSG00000159842	ABR	30.4819	-1.31637	0.472948	-2.78333	0.00538039	0.0706884
ENSG00000172354	GNB2	42.7256	-1.31072	0.430578	-3.0441	0.00233374	0.0410254
ENSG00000005339	CREBBP	59.2389	-1.30387	0.417123	-3.12588	0.00177276	0.0344378
ENSG00000121274	PAPD5	46.3472	-1.30362	0.469902	-2.77424	0.00553306	0.0720308
ENSG00000158485	CD1B	132.63	-1.30106	0.43954	-2.96005	0.00307585	0.0492029
ENSG00000143924	EML4	171.391	-1.29375	0.29371	-4.40485	1.05857e-05	0.000927175
ENSG00000140678	ITGAX	332.073	-1.28097	0.269735	-4.74897	2.04451e-06	0.000250938
ENSG00000127947	PTPN12	63.9189	-1.27944	0.398238	-3.21275	0.00131471	0.0283049
ENSG00000057657	PRDM1	41.8207	-1.27735	0.459465	-2.78007	0.00543468	0.071121
ENSG00000146278	PNRC1	169.727	-1.2726	0.382262	-3.32911	0.000871224	0.0216397
ENSG00000075413	MARK3	48.2714	-1.26831	0.434558	-2.91861	0.00351593	0.0532724
ENSG00000074416	MGLL	30.2144	-1.26786	0.476384	-2.66142	0.00778112	0.0882892
ENSG00000162924	REL	196.498	-1.26784	0.381534	-3.32301	0.000890507	0.0219548
ENSG00000158457	TSPAN33	32.2311	-1.25387	0.476481	-2.63152	0.00850033	0.0927605
ENSG00000179051	RCC2	31.7804	-1.22742	0.47189	-2.60107	0.00929324	0.0979863
ENSG00000153250	RBMS1	60.5216	-1.22384	0.412419	-2.96746	0.00300274	0.0486727
ENSG00000169896	ITGAM	77.3094	-1.22289	0.394356	-3.10099	0.00192876	0.036235
ENSG00000172322	CLEC12A	44.3549	-1.21366	0.422835	-2.87028	0.00410105	0.0598669
ENSG00000164691	TAGAP	58.8572	-1.21345	0.35302	-3.43733	0.000587472	0.0168561
ENSG00000176845	METRNL	32.2255	-1.21062	0.454452	-2.6639	0.00772401	0.0878408
ENSG00000090621	PABPC4	42.0822	-1.20426	0.464019	-2.59529	0.00945101	0.099392
ENSG00000143669	LYST	237.034	-1.19748	0.296165	-4.04328	5.27079e-05	0.00318963
ENSG00000196562	SULF2	57.8797	-1.1972	0.361694	-3.30999	0.000932988	0.0227217
ENSG00000060237	WNK1	98.108	-1.1854	0.37946	-3.12392	0.0017846	0.0345334
ERCC00171	ERCC00171	50.1536	-1.17468	0.445422	-2.63722	0.00835882	0.0919796
ENSG00000213654	GPSM3	50.2366	-1.16152	0.40766	-2.84923	0.00438246	0.0626917
ENSG00000178695	KCTD12	101.142	-1.15829	0.351133	-3.29872	0.000971268	0.0232569
ENSG00000126264	HCST	77.0394	-1.15797	0.366738	-3.15749	0.00159132	0.0321646
ENSG00000059378	PARP12	40.4231	-1.15137	0.429301	-2.68198	0.00731889	0.0862799
ENSG00000111642	CHD4	47.807	-1.14675	0.432978	-2.64852	0.00808455	0.0901947
ENSG00000117713	ARID1A	61.9133	-1.14504	0.385826	-2.96776	0.00299976	0.0486727
ENSG00000131446	MGAT1	75.9675	-1.14341	0.32307	-3.53922	0.000401318	0.0127617
ENSG00000169403	PTAFR	165.363	-1.14191	0.293724	-3.88771	0.000101194	0.00490497
ENSG00000084234	APLP2	171.068	-1.13568	0.294845	-3.85178	0.000117264	0.00538768
ENSG00000260314	MRC1	526.389	-1.13543	0.327732	-3.46452	0.000531179	0.0157852
ENSG00000023902	PLEKHO1	77.3192	-1.13489	0.339006	-3.34771	0.000814819	0.0208614
ENSG00000171223	JUNB	271.251	-1.13	0.334476	-3.37842	0.000729043	0.0192988
ENSG00000047365	ARAP2	102.841	-1.12536	0.408695	-2.75353	0.00589563	0.0750866
ENSG00000084070	SMAP2	82.0371	-1.12291	0.329614	-3.40673	0.00065745	0.0180985
ENSG00000197746	PSAP	678.984	-1.11383	0.286482	-3.88795	0.000101093	0.00490497
ENSG00000183696	UPP1	64.8428	-1.11308	0.343728	-3.23827	0.00120259	0.0267662
ENSG00000109323	MANBA	50.1902	-1.11131	0.369448	-3.00804	0.0026294	0.0446278
ENSG00000125148	MT2A	104.963	-1.11055	0.388107	-2.86144	0.0042172	0.0609269
ENSG00000124201	ZNFX1	65.4743	-1.10979	0.380603	-2.91588	0.00354682	0.053497
ENSG00000100077	GRK3	89.4648	-1.10942	0.349003	-3.17882	0.00147875	0.0309545
ENSG00000124126	PREX1	41.5692	-1.10885	0.402493	-2.75494	0.00587021	0.0748583
ENSG00000185650	ZFP36L1	107.851	-1.10142	0.347717	-3.16759	0.00153707	0.0315796
ENSG00000065978	YBX1	229.789	-1.1003	0.297366	-3.70016	0.000215465	0.00838401
ENSG00000162772	ATF3	126.267	-1.09795	0.288677	-3.8034	0.000142721	0.00636194
ENSG00000059804	SLC2A3	584.37	-1.09269	0.330584	-3.30534	0.00094862	0.0229073
ENSG00000104763	ASAH1	88.6087	-1.08486	0.320349	-3.3865	0.000707908	0.0189503
ENSG00000137478	FCHSD2	55.6788	-1.07808	0.362248	-2.97609	0.00291951	0.0480454
ENSG00000075151	EIF4G3	65.9534	-1.07755	0.400706	-2.68913	0.00716392	0.0850846
ENSG00000065526	SPEN	73.6204	-1.07646	0.38884	-2.76838	0.00563365	0.0729598
ENSG00000189067	LITAF	333.291	-1.07036	0.3776	-2.83464	0.00458772	0.0638
ENSG00000066084	DIP2B	51.2431	-1.06042	0.383589	-2.76447	0.00570148	0.0733625
ENSG00000145012	LPP	73.0316	-1.05869	0.349422	-3.02983	0.0024469	0.0424172
ENSG00000106605	BLVRA	77.4354	-1.04386	0.324858	-3.21327	0.00131234	0.0283049
ENSG00000179583	CIITA	158.105	-1.04179	0.288106	-3.61601	0.000299177	0.0103725
ENSG00000160932	LY6E	112.645	-1.03504	0.303523	-3.4101	0.00064939	0.0180115
ENSG00000123636	BAZ2B	143.367	-1.03366	0.396979	-2.60382	0.00921905	0.097709
ENSG00000143162	CREG1	47.6303	-1.02783	0.377709	-2.72121	0.00650433	0.079688
ENSG00000185215	TNFAIP2	161.512	-1.02599	0.322363	-3.1827	0.00145909	0.0306715
ENSG00000166501	PRKCB	117.952	-1.02219	0.295596	-3.45806	0.000544072	0.0159781
ENSG00000086758	HUWE1	72.7286	-1.018	0.37724	-2.69854	0.00696445	0.0835172
ENSG00000135404	CD63	296.983	-1.01132	0.353478	-2.86104	0.00422248	0.0609269
ENSG00000108256	NUFIP2	80.081	-1.0109	0.378537	-2.67055	0.00757263	0.0873871
ENSG00000116539	ASH1L	78.8419	-1.00322	0.368084	-2.72553	0.00641977	0.0794318
ENSG00000169554	ZEB2	420.924	-0.997716	0.287287	-3.47289	0.000514895	0.0154391
ENSG00000164733	CTSB	426.379	-0.996911	0.341015	-2.92336	0.00346271	0.0527865
ENSG00000118292	C1orf54	86.9114	-0.990972	0.348728	-2.84168	0.00448767	0.0631118
ENSG00000126247	CAPNS1	80.0326	-0.985328	0.340428	-2.89438	0.00379911	0.0563736
ENSG00000163931	TKT	78.4024	-0.983972	0.361346	-2.72308	0.0064677	0.0795568
ENSG00000173559	NABP1	201.533	-0.969614	0.264758	-3.66227	0.000249988	0.0092793
ENSG00000130816	DNMT1	148.047	-0.963636	0.266095	-3.6214	0.000293015	0.0102299
ENSG00000188906	LRRK2	86.8984	-0.962829	0.325048	-2.96212	0.00305532	0.0491281
ENSG00000026508	CD44	651.829	-0.96242	0.298955	-3.21928	0.00128512	0.0279562
ENSG00000134352	IL6ST	80.9257	-0.949634	0.355948	-2.6679	0.00763271	0.0873871
ENSG00000158195	WASF2	105.998	-0.926785	0.305439	-3.03427	0.0024112	0.041944
ENSG00000210082	MT-RNR2	28330	-0.924945	0.319169	-2.89798	0.0037557	0.0559711
ENSG00000043462	LCP2	105.957	-0.913519	0.318697	-2.86642	0.00415148	0.0603384
ENSG00000231925	TAPBP	148.655	-0.912915	0.308838	-2.95596	0.00311693	0.0494794
ENSG00000133112	TPT1	662.373	-0.900277	0.301909	-2.98195	0.00286423	0.0475862
ENSG00000108107	RPL28	137.65	-0.899904	0.301237	-2.98737	0.00281391	0.0471425
ENSG00000152818	UTRN	145.463	-0.881122	0.306256	-2.87707	0.00401381	0.0588515
ENSG00000160712	IL6R	79.3576	-0.862176	0.32232	-2.67491	0.00747493	0.0871492
ENSG00000167468	GPX4	186.992	-0.85648	0.307576	-2.78461	0.00535914	0.070502
ENSG00000115525	ST3GAL5	93.5041	-0.85305	0.325164	-2.62344	0.00870458	0.0945551
ENSG00000132507	EIF5A	98.5597	-0.850912	0.319372	-2.66432	0.0077143	0.0878304
ENSG00000082074	FYB1	275.44	-0.841925	0.255089	-3.30051	0.000965091	0.0231645
ENSG00000136485	DCAF7	94.6055	-0.840119	0.308721	-2.72129	0.00650274	0.079688
ENSG00000173230	GOLGB1	141.859	-0.839052	0.312787	-2.6825	0.0073074	0.0862464
ENSG00000254087	LYN	210.853	-0.805933	0.283257	-2.84523	0.0044379	0.062804
ENSG00000181631	P2RY13	148.697	-0.805279	0.297625	-2.70568	0.00681648	0.0822011
ENSG00000119655	NPC2	186.002	-0.800539	0.266168	-3.00765	0.00263274	0.0446278
ENSG00000152291	TGOLN2	129.694	-0.798922	0.297722	-2.68345	0.00728662	0.0861028
ENSG00000160255	ITGB2	380.219	-0.794557	0.268241	-2.96211	0.00305544	0.0491281
ENSG00000179218	CALR	146.692	-0.791938	0.290272	-2.72826	0.00636692	0.0790718
ENSG00000163131	CTSS	582.243	-0.774728	0.235877	-3.28446	0.00102178	0.0239705
ENSG00000196396	PTPN1	131.989	-0.765078	0.296905	-2.57684	0.00997071	0.103922
ENSG00000163563	MNDA	728.988	-0.748697	0.239079	-3.13159	0.00173863	0.0341737
ENSG00000234745	HLA-B	977.929	-0.742851	0.226845	-3.27471	0.00105769	0.0246178
ENSG00000198888	MT-ND1	1405.7	-0.74171	0.277628	-2.67159	0.0075492	0.087328
ENSG00000198695	MT-ND6	469.091	-0.73532	0.282621	-2.60178	0.00927401	0.0979863
ENSG00000131981	LGALS3	248.072	-0.731719	0.262992	-2.78228	0.00539781	0.0707311
Note: The genes highlighted in yellow are labeled in Figure 3.

## Sheet: cDC2 DEGs (vs CD14+CD1c+)
Supplementary Table 3. List of differentially expressed genes in the present study. (Genes upregulated in cDC2s ralative to CD14+CD1c+ cells)
gene_id	gene_name	baseMean	log2FoldChange	lfcSE	stat	pvalue	padj
ENSG00000146215	CRIP3	4.90236	5.45688	1.5665	3.48348	0.000494932	0.0151002
ENSG00000127955	GNAI1	3.60141	5.0107	1.64239	3.05085	0.00228193	0.0404708
ENSG00000169255	B3GALNT1	3.28183	4.87898	1.65221	2.95301	0.00314696	0.0495151
ENSG00000159713	TPPP3	21.7572	4.70833	0.888806	5.29736	1.17489e-07	2.30024e-05
ENSG00000110448	CD5	4.07336	4.1683	1.5672	2.65972	0.00782054	0.0885353
ENSG00000164120	HPGD	11.8886	3.8056	0.965752	3.94056	8.12919e-05	0.00412283
ENSG00000107438	PDLIM1	38.4355	3.70537	0.623598	5.94192	2.817e-09	9.37592e-07
ENSG00000170222	ADPRM	5.40623	3.68484	1.3562	2.71703	0.006587	0.0801111
ENSG00000155792	DEPTOR	8.17142	3.66286	1.15276	3.17748	0.00148562	0.0310333
ENSG00000235162	C12orf75	19.5522	3.48414	0.724754	4.80734	1.52955e-06	0.000200955
ENSG00000170627	GTSF1	9.0994	3.42244	1.01679	3.36593	0.000762869	0.0197338
ENSG00000186265	BTLA	6.25822	3.33353	1.22636	2.71824	0.00656298	0.0800138
ENSG00000121895	TMEM156	20.8355	3.23047	0.682788	4.73129	2.23101e-06	0.000265199
ENSG00000198270	TMEM116	5.93879	3.21446	1.20234	2.67351	0.00750609	0.0871492
ENSG00000136943	CTSV	8.17653	3.21102	1.08782	2.95179	0.00315942	0.0496019
ENSG00000115604	IL18R1	17.6517	3.17856	0.730017	4.3541	1.33618e-05	0.00108469
ENSG00000135549	PKIB	253.303	2.62668	0.405734	6.4739	9.55025e-11	5.01891e-08
ENSG00000136122	BORA	9.59656	2.49194	0.878291	2.83726	0.00455029	0.0635449
ENSG00000135249	RINT1	9.64822	2.3748	0.890635	2.66641	0.00766661	0.0873871
ENSG00000076554	TPD52	11.2521	2.29525	0.880559	2.60659	0.00914492	0.0976938
ENSG00000105854	PON2	71.4427	2.28154	0.445915	5.11653	3.11202e-07	5.64973e-05
ENSG00000226950	DANCR	10.3438	2.25363	0.798445	2.82253	0.00476466	0.0653212
ENSG00000038945	MSR1	15.38	2.23608	0.837794	2.66902	0.00760739	0.0873871
ENSG00000174946	GPR171	10.0297	2.18774	0.803432	2.72299	0.00646939	0.0795568
ENSG00000174123	TLR10	75.5594	2.18224	0.460212	4.74181	2.1182e-06	0.000254822
ENSG00000114446	IFT57	27.7755	2.10005	0.52406	4.00726	6.14271e-05	0.00346525
ENSG00000162851	TFB2M	15.1188	2.0891	0.679212	3.07577	0.00209958	0.0383261
ENSG00000100600	LGMN	35.1877	2.08519	0.49922	4.17689	2.95519e-05	0.00195415
ENSG00000100417	PMM1	13.4305	2.08141	0.704746	2.95342	0.0031427	0.0495151
ENSG00000166411	IDH3A	39.8733	2.06821	0.540723	3.8249	0.000130827	0.00589325
ENSG00000160588	MPZL3	31.2154	2.0537	0.482928	4.2526	2.11302e-05	0.00151232
ENSG00000116791	CRYZ	12.5936	2.04571	0.782492	2.61435	0.00893969	0.0962922
ENSG00000188404	SELL	76.4945	2.03988	0.412172	4.9491	7.45593e-07	0.000115213
ENSG00000169508	GPR183	1686.09	1.97783	0.266471	7.42231	1.15093e-13	1.27689e-10
ENSG00000079335	CDC14A	12.3915	1.89913	0.735925	2.58061	0.00986259	0.103118
ENSG00000158481	CD1C	1550.18	1.83468	0.301588	6.08341	1.17654e-09	4.35101e-07
ENSG00000111875	ASF1A	49.7665	1.78272	0.442177	4.0317	5.53755e-05	0.00323348
ENSG00000115590	IL1R2	60.1543	1.77162	0.406728	4.35578	1.32594e-05	0.00108469
ENSG00000116120	FARSB	51.815	1.75279	0.44586	3.93127	8.45001e-05	0.00421867
ENSG00000134242	PTPN22	47.6142	1.75039	0.403207	4.34117	1.41723e-05	0.00114121
ENSG00000110660	SLC35F2	19.557	1.74706	0.670361	2.60615	0.00915675	0.0976938
ENSG00000163106	HPGDS	29.2827	1.73945	0.522399	3.32973	0.0008693	0.0216397
ENSG00000085063	CD59	25.3378	1.71744	0.564692	3.04138	0.00235499	0.0411815
ENSG00000065154	OAT	31.0253	1.70479	0.513565	3.31953	0.000901705	0.0220645
ENSG00000121691	CAT	104.549	1.70447	0.429382	3.9696	7.19948e-05	0.00380353
ENSG00000155508	CNOT8	92.9451	1.69707	0.39317	4.31638	1.58611e-05	0.00124703
ENSG00000184979	USP18	21.0432	1.69568	0.554901	3.05583	0.00224441	0.0400902
ENSG00000135046	ANXA1	1036.62	1.68296	0.26727	6.29686	3.03739e-10	1.31862e-07
ENSG00000114388	NPRL2	16.6056	1.68135	0.618346	2.71912	0.00654568	0.0799006
ENSG00000144048	DUSP11	29.7076	1.68076	0.55065	3.05232	0.00227078	0.0404708
ENSG00000167641	PPP1R14A	23.7666	1.67928	0.589132	2.85043	0.00436602	0.0625463
ENSG00000131236	CAP1	257.065	1.67486	0.438847	3.8165	0.000135358	0.00606074
ENSG00000151491	EPS8	55.9644	1.66544	0.412631	4.03614	5.43374e-05	0.00321041
ENSG00000162909	CAPN2	175.452	1.66388	0.295952	5.62214	1.88611e-08	5.08995e-06
ENSG00000159445	THEM4	19.8994	1.66121	0.561612	2.95794	0.00309701	0.0492416
ENSG00000164934	DCAF13	81.253	1.66088	0.386226	4.30028	1.70584e-05	0.00128066
ENSG00000179454	KLHL28	23.7168	1.64578	0.555969	2.9602	0.0030744	0.0492029
ENSG00000136052	SLC41A2	33.222	1.62807	0.466333	3.49122	0.000480823	0.0147723
ENSG00000198721	ECI2	25.4427	1.62595	0.504004	3.22607	0.00125504	0.027542
ENSG00000158710	TAGLN2	547.268	1.62453	0.412273	3.94041	8.13418e-05	0.00412283
ENSG00000169251	NMD3	30.9818	1.62431	0.484246	3.35431	0.000795636	0.0204227
ENSG00000115368	WDR75	30.5154	1.61557	0.474363	3.40577	0.000659775	0.0180985
ENSG00000117632	STMN1	332.155	1.61296	0.276824	5.82667	5.65444e-09	1.7109e-06
ENSG00000058729	RIOK2	29.68	1.61132	0.541839	2.9738	0.00294138	0.0481956
ENSG00000198522	GPN1	36.6903	1.61038	0.489366	3.29075	0.000999219	0.0236427
ENSG00000120437	ACAT2	72.8419	1.60943	0.46772	3.44101	0.000579547	0.0166766
ENSG00000075089	ACTR6	28.5965	1.59509	0.493468	3.2324	0.00122756	0.0271178
ENSG00000170892	TSEN34	24.2875	1.59266	0.59159	2.69218	0.0070987	0.0847853
ENSG00000183527	PSMG1	35.1304	1.58817	0.51672	3.07356	0.00211519	0.0384703
ENSG00000136518	ACTL6A	57.8341	1.58757	0.440255	3.60602	0.000310934	0.0105601
ENSG00000153975	ZUFSP	36.21	1.57601	0.504046	3.12672	0.00176767	0.0344378
ENSG00000197798	FAM118B	30.4277	1.57195	0.489895	3.20874	0.00133316	0.0285568
ENSG00000134333	LDHA	774.609	1.56973	0.289887	5.41495	6.13049e-08	1.3024e-05
ENSG00000157514	TSC22D3	227.704	1.5676	0.310455	5.04936	4.43296e-07	7.50222e-05
ENSG00000211455	STK38L	88.641	1.5468	0.339735	4.55296	5.28963e-06	0.000517814
ENSG00000157456	CCNB2	31.5777	1.53798	0.487253	3.15643	0.00159715	0.0322172
ENSG00000077984	CST7	89.4677	1.53347	0.411748	3.7243	0.000195855	0.00781515
ENSG00000110063	DCPS	26.8508	1.53096	0.530618	2.88524	0.0039111	0.0575993
ENSG00000137692	DCUN1D5	30.7457	1.53011	0.572557	2.67242	0.00753063	0.087328
ENSG00000138381	ASNSD1	29.8118	1.52855	0.493203	3.09923	0.00194026	0.03628
ENSG00000171566	PLRG1	54.0882	1.51981	0.475741	3.19461	0.0014002	0.0296207
ENSG00000122025	FLT3	21.54	1.5192	0.533354	2.84839	0.00439417	0.0627694
ENSG00000182952	HMGN4	43.3999	1.5165	0.468342	3.23802	0.00120361	0.0267662
ENSG00000165795	NDRG2	57.7929	1.51616	0.496909	3.05118	0.00227943	0.0404708
ENSG00000164758	MED30	22.6198	1.51573	0.533912	2.8389	0.00452686	0.0633676
ENSG00000156136	DCK	56.8859	1.51087	0.415109	3.6397	0.000272954	0.00969982
ENSG00000085231	AK6	63.8253	1.50947	0.526375	2.86767	0.0041351	0.060188
ENSG00000138439	FAM117B	20.9958	1.5034	0.557097	2.69863	0.00696264	0.0835172
ENSG00000060688	SNRNP40	52.4494	1.50127	0.403082	3.72449	0.00019571	0.00781515
ENSG00000186469	GNG2	28.1977	1.49892	0.543766	2.75655	0.0058415	0.0747786
ENSG00000138663	COPS4	66.8624	1.49849	0.411614	3.64052	0.000272092	0.00969982
ENSG00000168329	CX3CR1	48.0956	1.48071	0.445474	3.32389	0.000887702	0.0219399
ENSG00000111371	SLC38A1	170.741	1.46653	0.305904	4.79407	1.63429e-06	0.000206562
ENSG00000168386	FILIP1L	63.1806	1.46413	0.380194	3.85102	0.000117628	0.00538768
ENSG00000227507	LTB	173.999	1.46175	0.303379	4.81822	1.44848e-06	0.000195447
ENSG00000145781	COMMD10	59.148	1.45804	0.386229	3.77508	0.000159955	0.0067129
ENSG00000100412	ACO2	38.6018	1.45355	0.521511	2.78719	0.00531674	0.070129
ENSG00000198860	TSEN15	44.7907	1.44666	0.513087	2.81953	0.00480946	0.0656044
ENSG00000119977	TCTN3	78.1946	1.44023	0.373533	3.85568	0.000115407	0.00533489
ENSG00000198146	ZNF770	32.3876	1.43564	0.490343	2.92782	0.00341347	0.0521415
ENSG00000115539	PDCL3	98.6061	1.42895	0.377615	3.78416	0.000154228	0.0067129
ENSG00000196072	BLOC1S2	86.7432	1.42802	0.368481	3.87543	0.000106436	0.00511886
ENSG00000113328	CCNG1	45.5239	1.42321	0.416186	3.41964	0.000627049	0.0175101
ENSG00000113532	ST8SIA4	78.0768	1.42238	0.339626	4.18808	2.81326e-05	0.001898
ENSG00000198015	MRPL42	88.6315	1.41716	0.406893	3.48289	0.000496031	0.0151002
ENSG00000162521	RBBP4	90.4602	1.41253	0.415449	3.40001	0.000673835	0.0181844
ENSG00000163655	GMPS	45.4698	1.40878	0.422403	3.33515	0.000852533	0.0212814
ENSG00000109917	ZPR1	32.0262	1.39759	0.479237	2.91629	0.00354224	0.053497
ENSG00000231991	ANXA2P2	61.0509	1.39263	0.444621	3.13218	0.00173516	0.0341727
ENSG00000110871	COQ5	26.1882	1.38429	0.531588	2.60407	0.00921248	0.097709
ENSG00000167635	ZNF146	56.8207	1.37715	0.409978	3.35908	0.000782028	0.0201712
ENSG00000159063	ALG8	42.059	1.37297	0.410371	3.34567	0.000820829	0.0209081
ENSG00000114686	MRPL3	117.718	1.37014	0.373198	3.67136	0.000241265	0.0090907
ENSG00000154511	FAM69A	35.8214	1.36042	0.45968	2.95949	0.00308144	0.0492029
ENSG00000159593	NAE1	50.2925	1.36034	0.387271	3.51263	0.000443691	0.0138014
ENSG00000002586	CD99	73.9519	1.36027	0.343405	3.96112	7.45984e-05	0.0038795
ENSG00000109445	ZNF330	33.9777	1.36021	0.515529	2.63848	0.00832784	0.0919796
ENSG00000005059	MCUB	94.6951	1.35853	0.314119	4.32488	1.52616e-05	0.00120942
ENSG00000140030	GPR65	112.457	1.35796	0.34243	3.96567	7.31912e-05	0.00384639
ENSG00000138459	SLC35A5	25.6556	1.35745	0.518328	2.6189	0.00882127	0.0953251
ENSG00000139679	LPAR6	156.795	1.35477	0.321907	4.20859	2.56965e-05	0.00176951
ENSG00000175110	MRPS22	35.4832	1.35436	0.435749	3.10812	0.00188284	0.0356739
ENSG00000203705	TATDN3	30.0063	1.35346	0.472834	2.86244	0.00420388	0.0608344
ENSG00000143158	MPC2	48.6076	1.35208	0.406423	3.32678	0.000878555	0.0217677
ENSG00000128708	HAT1	103.657	1.35073	0.348957	3.87076	0.000108496	0.00518339
ENSG00000167851	CD300A	64.2047	1.33514	0.411095	3.24776	0.00116319	0.0262771
ENSG00000117280	RAB29	60.7918	1.33422	0.401681	3.32159	0.000895065	0.0220129
ENSG00000109929	SC5D	29.0103	1.33332	0.505458	2.63783	0.00834374	0.0919796
ENSG00000103769	RAB11A	184.457	1.33294	0.289633	4.60216	4.1814e-06	0.000430425
ENSG00000142188	TMEM50B	50.9693	1.33288	0.39865	3.34348	0.000827359	0.0210208
ENSG00000171793	CTPS1	32.1909	1.31797	0.481854	2.73521	0.00623404	0.0781015
ENSG00000112312	GMNN	34.8916	1.3106	0.494586	2.6499	0.00805154	0.0899269
ENSG00000050130	JKAMP	96.1448	1.30578	0.402003	3.24818	0.00116147	0.0262771
ENSG00000074319	TSG101	86.7117	1.30516	0.363782	3.58776	0.000333533	0.0111307
ENSG00000118246	FASTKD2	43.4598	1.30376	0.431418	3.02205	0.00251072	0.0430748
ENSG00000164253	WDR41	68.6512	1.30078	0.396299	3.28232	0.00102957	0.0240755
ENSG00000150867	PIP4K2A	285.313	1.29508	0.291735	4.43923	9.02831e-06	0.000823784
ENSG00000078237	TIGAR	107.626	1.29505	0.383555	3.37643	0.000734328	0.0193463
ENSG00000100749	VRK1	39.7927	1.29458	0.450873	2.87128	0.00408812	0.0597656
ENSG00000134758	RNF138	39.8968	1.2942	0.472864	2.73695	0.00620119	0.0778854
ENSG00000172172	MRPL13	138.913	1.29265	0.33783	3.82632	0.000130072	0.00589325
ENSG00000185885	IFITM1	180.689	1.29166	0.37186	3.47351	0.000513699	0.0154391
ENSG00000100852	ARHGAP5	79.5165	1.29112	0.396617	3.25532	0.00113264	0.0257032
ENSG00000074266	EED	46.4251	1.28063	0.416563	3.07427	0.00211016	0.0384488
ENSG00000143933	CALM2	2226.57	1.28062	0.265409	4.82509	1.39939e-06	0.000193725
ENSG00000115947	ORC4	36.2723	1.28009	0.482982	2.65038	0.00804005	0.0899269
ENSG00000116455	WDR77	34.2754	1.27642	0.468283	2.72575	0.00641561	0.0794318
ENSG00000124784	RIOK1	33.8359	1.27325	0.441259	2.88548	0.00390812	0.0575993
ENSG00000116752	BCAS2	97.1977	1.26809	0.316382	4.00811	6.12061e-05	0.00346525
ENSG00000137876	RSL24D1	83.8246	1.26725	0.321954	3.93611	8.28142e-05	0.00415527
ENSG00000115514	TXNDC9	73.898	1.2647	0.388418	3.25603	0.00112984	0.025698
ENSG00000135972	MRPS9	35.6937	1.26419	0.476406	2.65361	0.00796359	0.08968
ENSG00000115875	SRSF7	289.444	1.26402	0.2887	4.37831	1.19605e-05	0.00102073
ENSG00000078668	VDAC3	240.443	1.26152	0.332757	3.79111	0.000149976	0.00657211
ENSG00000131966	ACTR10	61.88	1.2597	0.419425	3.00339	0.00266987	0.0451077
ENSG00000165609	NUDT5	62.4451	1.25653	0.387863	3.23963	0.00119686	0.0267662
ENSG00000122952	ZWINT	32.7508	1.2497	0.45734	2.73254	0.00628484	0.0783447
ENSG00000136783	NIPSNAP3A	81.163	1.24654	0.333275	3.74027	0.000183825	0.00740119
ENSG00000131401	NAPSB	290.248	1.24653	0.34528	3.61021	0.000305947	0.0104262
ENSG00000014257	ACPP	45.3619	1.24568	0.459625	2.7102	0.00672418	0.0814092
ENSG00000166974	MAPRE2	58.3545	1.24536	0.417492	2.98297	0.00285467	0.0475393
ENSG00000102900	NUP93	61.2359	1.24274	0.385402	3.22454	0.00126175	0.0275681
ENSG00000121316	PLBD1	105.617	1.23807	0.366529	3.37783	0.000730592	0.0192988
ENSG00000139233	LLPH	36.3697	1.23785	0.458232	2.70136	0.00690557	0.0830749
ENSG00000127920	GNG11	44.3926	1.23374	0.438661	2.81251	0.00491571	0.0665989
ENSG00000116815	CD58	158.168	1.23327	0.286041	4.31152	1.62138e-05	0.0012644
ENSG00000120438	TCP1	178.089	1.23212	0.424032	2.90573	0.00366399	0.0548499
ENSG00000134779	TPGS2	36.8956	1.22976	0.469499	2.61929	0.00881127	0.0953202
ENSG00000134308	YWHAQ	215.847	1.22755	0.306652	4.00308	6.25236e-05	0.00347534
ENSG00000150753	CCT5	178.366	1.22658	0.372112	3.29627	0.000979765	0.0233842
ENSG00000165704	HPRT1	103.738	1.22388	0.363387	3.36798	0.000757217	0.0196397
ENSG00000175581	MRPL48	44.0416	1.22342	0.400898	3.05169	0.00227557	0.0404708
ENSG00000106392	C1GALT1	61.7127	1.2218	0.387368	3.15411	0.0016099	0.0322787
ENSG00000100129	EIF3L	64.5091	1.22139	0.443163	2.75607	0.00584996	0.0747912
ENSG00000102172	SMS	41.8056	1.21967	0.412759	2.95493	0.00312741	0.0494883
ENSG00000172531	PPP1CA	173.335	1.21817	0.396865	3.06947	0.00214439	0.0387132
ENSG00000079459	FDFT1	113.244	1.21807	0.352	3.46043	0.000539308	0.0159494
ENSG00000130638	ATXN10	93.5471	1.21516	0.331464	3.66604	0.00024634	0.00917801
ENSG00000273841	TAF9	102.152	1.21418	0.301567	4.02622	5.66802e-05	0.0032714
ENSG00000182054	IDH2	143.207	1.21378	0.428041	2.83566	0.00457314	0.0636859
ENSG00000137947	GTF2B	95.1366	1.21178	0.345496	3.50737	0.000452566	0.0140338
ENSG00000155366	RHOC	89.3444	1.20882	0.37427	3.22981	0.00123873	0.0272439
ENSG00000213639	PPP1CB	545.373	1.20869	0.278915	4.33354	1.46731e-05	0.00117209
ENSG00000101132	PFDN4	48.8458	1.20843	0.443718	2.72342	0.00646101	0.0795568
ENSG00000108654	DDX5	1332.55	1.20769	0.238309	5.06773	4.02581e-07	7.05223e-05
ENSG00000121022	COPS5	56.6468	1.2066	0.439538	2.74516	0.00604819	0.0763479
ENSG00000143753	DEGS1	141.253	1.20607	0.364611	3.30783	0.000940203	0.0228364
ENSG00000129055	ANAPC13	64.2957	1.20267	0.431596	2.78656	0.00532715	0.0701736
ENSG00000116489	CAPZA1	714.461	1.19784	0.238018	5.03258	4.83929e-07	8.05339e-05
ENSG00000080822	CLDND1	73.1542	1.19534	0.369054	3.23892	0.00119981	0.0267662
ENSG00000138698	RAP1GDS1	97.028	1.18808	0.374439	3.17295	0.00150898	0.0312597
ENSG00000166477	LEO1	36.1922	1.18633	0.433659	2.73562	0.00622631	0.0781015
ENSG00000198805	PNP	82.4952	1.17529	0.365272	3.21758	0.00129277	0.0280615
ENSG00000180228	PRKRA	37.8318	1.17368	0.442863	2.65022	0.00804405	0.0899269
ENSG00000186480	INSIG1	244.008	1.17271	0.303398	3.86523	0.000110983	0.00527697
ENSG00000145569	FAM105A	128.807	1.17114	0.310069	3.77702	0.000158715	0.0067129
ENSG00000057663	ATG5	52.875	1.17024	0.404319	2.89433	0.00379964	0.0563736
ENSG00000169288	MRPL1	46.2067	1.16756	0.422233	2.7652	0.00568875	0.0733625
ENSG00000176390	CRLF3	55.4295	1.16427	0.4089	2.84733	0.00440883	0.0627991
ENSG00000112081	SRSF3	448.012	1.16156	0.256005	4.53725	5.69927e-06	0.000552497
ENSG00000197747	S100A10	1030.77	1.16078	0.225492	5.14778	2.63589e-07	4.96593e-05
ENSG00000132965	ALOX5AP	167.414	1.15857	0.431209	2.6868	0.007214	0.0853457
ENSG00000089195	TRMT6	97.8378	1.15648	0.317454	3.643	0.000269474	0.00969982
ENSG00000176261	ZBTB8OS	50.6752	1.14991	0.406935	2.82579	0.00471639	0.0648666
ENSG00000106554	CHCHD3	48.0698	1.14974	0.425594	2.70149	0.00690294	0.0830749
ENSG00000152234	ATP5F1A	647.651	1.146	0.331312	3.45897	0.000542241	0.0159713
ENSG00000136143	SUCLA2	53.8942	1.14348	0.413618	2.76459	0.00569949	0.0733625
ENSG00000133872	SARAF	247.193	1.14199	0.311445	3.66676	0.000245643	0.00917801
ENSG00000135521	LTV1	47.508	1.13943	0.401816	2.83571	0.00457244	0.0636859
ENSG00000123136	DDX39A	94.4709	1.13599	0.332053	3.42111	0.000623665	0.0175101
ENSG00000211460	TSN	59.4806	1.13534	0.412961	2.74927	0.00597282	0.0756824
ENSG00000011260	UTP18	68.5981	1.13089	0.399633	2.82983	0.00465723	0.0642299
ENSG00000182718	ANXA2	1661.87	1.12876	0.292475	3.85936	0.000113686	0.00530448
ENSG00000160307	S100B	459.918	1.12778	0.361083	3.12333	0.00178815	0.0345352
ENSG00000165527	ARF6	230.122	1.12738	0.264704	4.25902	2.05326e-05	0.00149648
ENSG00000000419	DPM1	66.2467	1.12425	0.365955	3.0721	0.00212558	0.0385889
ENSG00000169813	HNRNPF	115.176	1.12399	0.366943	3.06312	0.00219039	0.0392694
ENSG00000184305	CCSER1	50.3297	1.1224	0.414672	2.70672	0.00679517	0.0820433
ENSG00000174944	P2RY14	123.275	1.11996	0.328589	3.40839	0.000653476	0.0180747
ENSG00000155959	VBP1	106.627	1.11669	0.323653	3.45027	0.00056002	0.0162552
ENSG00000134697	GNL2	63.1848	1.11586	0.356931	3.12626	0.00177042	0.0344378
ENSG00000100519	PSMC6	141.625	1.11423	0.369746	3.01351	0.00258247	0.0440786
ENSG00000103381	CPPED1	204.248	1.11344	0.280896	3.96389	7.37373e-05	0.0038548
ENSG00000111716	LDHB	339.764	1.11061	0.362384	3.06472	0.00217874	0.0391976
ENSG00000135185	TMEM243	45.2831	1.11031	0.417842	2.65726	0.00787795	0.0889834
ENSG00000111711	GOLT1B	51.1501	1.10924	0.407937	2.71915	0.00654495	0.0799006
ENSG00000102054	RBBP7	87.8645	1.10905	0.3365	3.29584	0.00098127	0.0233842
ENSG00000153310	FAM49B	449.442	1.10688	0.287686	3.84751	0.000119322	0.00544032
ENSG00000028116	VRK2	75.2061	1.10608	0.375674	2.94426	0.00323732	0.0505073
ENSG00000156261	CCT8	233.538	1.10267	0.340078	3.24239	0.00118531	0.0266561
ENSG00000065135	GNAI3	236.703	1.10139	0.319376	3.44857	0.000563556	0.0163104
ENSG00000092820	EZR	294.921	1.0984	0.247591	4.43636	9.14914e-06	0.000823784
ENSG00000134001	EIF2S1	140.568	1.09458	0.295105	3.70913	0.00020797	0.00820782
ENSG00000092020	PPP2R3C	87.0096	1.09265	0.330708	3.30396	0.00095328	0.0229361
ENSG00000169714	CNBP	643.356	1.09197	0.253595	4.30597	1.66258e-05	0.0012644
ENSG00000169019	COMMD8	124.952	1.09067	0.330008	3.30499	0.000949786	0.0229073
ENSG00000139687	RB1	174.86	1.08899	0.269738	4.03721	5.40917e-05	0.00321041
ENSG00000138035	PNPT1	58.9165	1.08543	0.380505	2.85261	0.00433614	0.0622709
ENSG00000108651	UTP6	62.0176	1.08263	0.383959	2.81965	0.00480767	0.0656044
ENSG00000108384	RAD51C	41.9238	1.07982	0.410246	2.63212	0.00848534	0.0927605
ENSG00000124193	SRSF6	117.96	1.07599	0.34322	3.135	0.00171856	0.0340474
ENSG00000259924	AC011939.1	93.1097	1.07531	0.332822	3.23088	0.00123411	0.0272021
ENSG00000042980	ADAM28	67.0733	1.07254	0.350148	3.0631	0.00219059	0.0392694
ENSG00000166181	API5	78.4751	1.07156	0.361386	2.96514	0.00302547	0.0488825
ENSG00000073737	DHRS9	92.5047	1.06747	0.404678	2.63782	0.00834419	0.0919796
ENSG00000122591	FAM126A	46.2881	1.06483	0.398624	2.67127	0.00755647	0.087328
ENSG00000116030	SUMO1	173.682	1.0645	0.337029	3.15849	0.00158588	0.0321197
ENSG00000141030	COPS3	89.9238	1.05886	0.367473	2.88147	0.00395822	0.0582074
ENSG00000196305	IARS	54.49	1.05761	0.40029	2.64212	0.00823897	0.0913053
ENSG00000126457	PRMT1	70.9832	1.05705	0.405533	2.60658	0.00914524	0.0976938
ENSG00000093144	ECHDC1	172.544	1.05676	0.287479	3.67595	0.000236963	0.00896243
ENSG00000115165	CYTIP	212.515	1.05545	0.280676	3.76037	0.00016966	0.00702928
ENSG00000146731	CCT6A	206.294	1.05456	0.292094	3.61035	0.000305781	0.0104262
ENSG00000137364	TPMT	193.458	1.05392	0.352857	2.98681	0.002819	0.0471487
ENSG00000027697	IFNGR1	480.875	1.04924	0.305515	3.43433	0.000594027	0.0168985
ENSG00000196419	XRCC6	264.787	1.04832	0.320747	3.26836	0.00108174	0.0248875
ENSG00000141232	TOB1	55.3259	1.04597	0.380824	2.74659	0.00602175	0.0761104
ENSG00000146476	ARMT1	69.6701	1.04238	0.390723	2.66783	0.00763435	0.0873871
ENSG00000031698	SARS	87.6276	1.04019	0.372907	2.7894	0.00528057	0.0701101
ENSG00000140395	WDR61	67.8553	1.03909	0.396927	2.61783	0.0088492	0.0954204
ENSG00000116459	ATP5PB	378.699	1.03698	0.346108	2.99611	0.00273448	0.045966
ENSG00000169045	HNRNPH1	607.146	1.03526	0.285621	3.6246	0.000289412	0.0101753
ENSG00000106066	CPVL	754.655	1.03228	0.279074	3.69894	0.000216501	0.00838401
ENSG00000112149	CD83	931.578	1.02326	0.262898	3.89222	9.93326e-05	0.00488589
ENSG00000137970	RPL7P9	83.073	1.02151	0.32219	3.17052	0.00152164	0.0313494
ENSG00000198898	CAPZA2	377.676	1.0207	0.244342	4.17733	2.94952e-05	0.00195415
ENSG00000123609	NMI	186.391	1.01985	0.322465	3.16268	0.00156323	0.0318549
ENSG00000067064	IDI1	113.489	1.01875	0.338198	3.01228	0.00259297	0.0441239
ENSG00000167552	TUBA1A	680.67	1.01434	0.362906	2.79505	0.00518914	0.0692453
ENSG00000131876	SNRPA1	71.8737	1.01342	0.369643	2.74162	0.00611375	0.0769808
ENSG00000196154	S100A4	2585.58	1.00668	0.20969	4.8008	1.58033e-06	0.000204771
ENSG00000137752	CASP1	240.292	1.00616	0.308195	3.26468	0.00109587	0.0250396
ENSG00000126945	HNRNPH2	119.405	1.00533	0.325849	3.08527	0.00203367	0.0376626
ENSG00000168288	MMADHC	162.634	1.00343	0.282026	3.55793	0.000373785	0.0120008
ENSG00000136045	PWP1	90.6297	1.00328	0.381248	2.63155	0.00849952	0.0927605
ENSG00000121966	CXCR4	272.024	0.999945	0.328092	3.04776	0.00230557	0.040782
ENSG00000229644	NAMPTP1	58.526	0.998989	0.379399	2.63309	0.00846131	0.0926384
ENSG00000150681	RGS18	63.7279	0.998754	0.360218	2.77263	0.00556049	0.0722936
ENSG00000166226	CCT2	156.285	0.996381	0.322455	3.08999	0.00200164	0.0372187
ENSG00000139684	ESD	152.97	0.995377	0.291105	3.41931	0.000627804	0.0175101
ENSG00000113575	PPP2CA	165.725	0.993852	0.278266	3.5716	0.000354812	0.0115778
ENSG00000124767	GLO1	110.714	0.993662	0.312785	3.17683	0.00148896	0.0310382
ENSG00000155962	CLIC2	148.16	0.992392	0.271605	3.6538	0.000258385	0.00943544
ENSG00000140307	GTF2A2	158.588	0.990071	0.274212	3.6106	0.000305484	0.0104262
ENSG00000182287	AP1S2	282.299	0.990057	0.261163	3.79095	0.000150069	0.00657211
ENSG00000166946	CCNDBP1	98.4621	0.98971	0.349695	2.83021	0.00465173	0.0642299
ENSG00000116266	STXBP3	68.7002	0.988582	0.347477	2.84503	0.00444076	0.062804
ENSG00000112335	SNX3	218.823	0.986932	0.290248	3.40031	0.000673099	0.0181844
ENSG00000086666	ZFAND6	135.419	0.984403	0.309197	3.18374	0.00145383	0.0306255
ENSG00000143742	SRP9	154.574	0.98256	0.299177	3.28421	0.00102268	0.0239705
ENSG00000136450	SRSF1	66.839	0.977983	0.348982	2.80239	0.00507255	0.0684166
ENSG00000164332	UBLCP1	72.8783	0.974421	0.328366	2.96748	0.00300248	0.0486727
ENSG00000129083	COPB1	148.72	0.972831	0.302737	3.21345	0.00131151	0.0283049
ENSG00000057608	GDI2	680.258	0.971888	0.283496	3.42823	0.000607537	0.0172337
ENSG00000112308	C6orf62	257.498	0.970731	0.268016	3.62191	0.000292432	0.0102299
ENSG00000136521	NDUFB5	132.605	0.970293	0.319455	3.03734	0.00238679	0.0415918
ENSG00000139921	TMX1	93.4548	0.9674	0.317553	3.04642	0.00231582	0.040782
ENSG00000139726	DENR	107.857	0.966617	0.331114	2.91929	0.00350831	0.0532648
ENSG00000119185	ITGB1BP1	92.0341	0.963902	0.370571	2.60112	0.00929186	0.0979863
ENSG00000115091	ACTR3	659.544	0.963869	0.273051	3.52999	0.000415576	0.0131731
ENSG00000075239	ACAT1	76.4549	0.963791	0.365992	2.63337	0.00845425	0.0926384
ENSG00000165678	GHITM	293.361	0.960992	0.34627	2.77527	0.00551566	0.071898
ENSG00000114021	NIT2	93.4807	0.960093	0.323676	2.96622	0.00301487	0.04879
ENSG00000138777	PPA2	198.812	0.958718	0.36224	2.64664	0.00812954	0.0904944
ENSG00000143621	ILF2	160.06	0.957508	0.336216	2.84789	0.00440096	0.0627765
ENSG00000137547	MRPL15	78.8773	0.95692	0.367359	2.60487	0.00919101	0.097709
ENSG00000196352	CD55	171.173	0.95592	0.357482	2.67404	0.00749435	0.0871492
ENSG00000151465	CDC123	122.873	0.955579	0.303898	3.14441	0.00166421	0.0331018
ENSG00000004700	RECQL	62.2758	0.95522	0.35939	2.6579	0.00786301	0.0889152
ENSG00000136522	MRPL47	80.9268	0.951382	0.353816	2.68892	0.0071684	0.0850846
ENSG00000151131	C12orf45	87.3765	0.950388	0.318058	2.9881	0.00280717	0.0471086
ENSG00000101608	MYL12A	886.952	0.950313	0.304659	3.11927	0.001813	0.0349475
ENSG00000084623	EIF3I	139.576	0.950049	0.362354	2.62188	0.00874467	0.0947023
ENSG00000144635	DYNC1LI1	122.479	0.937794	0.360608	2.60059	0.00930635	0.098021
ENSG00000158985	CDC42SE2	262.748	0.934762	0.258668	3.61375	0.000301795	0.0104262
ENSG00000115484	CCT4	104.037	0.931189	0.343651	2.7097	0.0067345	0.0814092
ENSG00000100225	FBXO7	87.0623	0.92792	0.338719	2.7395	0.00615332	0.0773815
ENSG00000100097	LGALS1	561.876	0.924149	0.23232	3.97792	6.95205e-05	0.00369235
ENSG00000151247	EIF4E	73.6594	0.922405	0.33731	2.73459	0.00624574	0.07815
ENSG00000198791	CNOT7	128.396	0.9219	0.310322	2.97078	0.00297041	0.0483842
ENSG00000089063	TMEM230	146.069	0.921606	0.314376	2.93154	0.00337284	0.0518827
ENSG00000100442	FKBP3	160.464	0.918266	0.266472	3.44601	0.000568924	0.0164182
ENSG00000113387	SUB1	708.651	0.91826	0.261115	3.51669	0.000436966	0.0136347
ENSG00000232119	MCTS1	92.0315	0.917984	0.321841	2.85229	0.00434057	0.0622709
ENSG00000115919	KYNU	285.083	0.915573	0.260272	3.51775	0.000435224	0.0136322
ENSG00000104408	EIF3E	206.566	0.901184	0.261045	3.45221	0.000556012	0.0161859
ENSG00000075884	ARHGAP15	154.14	0.89892	0.283935	3.16594	0.00154583	0.0316293
ENSG00000111913	RIPOR2	104.839	0.898898	0.326975	2.74913	0.0059753	0.0756824
ENSG00000115233	PSMD14	141.518	0.898695	0.319117	2.8162	0.00485959	0.0661076
ENSG00000171488	LRRC8C	121.037	0.898274	0.303975	2.95509	0.00312577	0.0494883
ENSG00000145337	PYURF	112.64	0.895388	0.305837	2.92766	0.00341518	0.0521415
ENSG00000109919	MTCH2	142.568	0.894872	0.339433	2.63638	0.00837969	0.0920476
ENSG00000104325	DECR1	312.524	0.894362	0.319304	2.80097	0.00509489	0.0685117
ENSG00000182004	SNRPE	260.777	0.890729	0.289992	3.07156	0.00212944	0.0385889
ENSG00000034713	GABARAPL2	196.667	0.890169	0.307011	2.89947	0.00373789	0.055789
ENSG00000069329	VPS35	263.407	0.887658	0.246265	3.60449	0.000312768	0.0105864
ENSG00000074201	CLNS1A	118.785	0.886532	0.326927	2.71172	0.00669358	0.0813083
ENSG00000165629	ATP5F1C	322.64	0.885577	0.291064	3.04255	0.00234582	0.0411652
ENSG00000102317	RBM3	258.635	0.885439	0.251486	3.52082	0.000430211	0.013551
ENSG00000185201	IFITM2	418.823	0.8842	0.324555	2.72435	0.00644284	0.0795568
ENSG00000106028	SSBP1	217.73	0.881946	0.259368	3.40037	0.000672947	0.0181844
ENSG00000177889	UBE2N	180.593	0.880883	0.287971	3.05893	0.00222126	0.0397478
ENSG00000198727	MT-CYB	3620.26	0.880868	0.226259	3.89318	9.89392e-05	0.00488589
ENSG00000154473	BUB3	104.748	0.870993	0.326604	2.66682	0.00765733	0.0873871
ENSG00000111843	TMEM14C	119.993	0.869452	0.311175	2.79409	0.00520459	0.0692904
ENSG00000129084	PSMA1	85.8765	0.86938	0.314671	2.76282	0.00573038	0.0735447
ENSG00000198818	SFT2D1	129.945	0.867236	0.322529	2.68886	0.0071696	0.0850846
ENSG00000243927	MRPS6	106.434	0.866132	0.331617	2.61185	0.00900542	0.0967913
ENSG00000205302	SNX2	358.647	0.852664	0.270762	3.14913	0.00163759	0.0327027
ENSG00000118680	MYL12B	649.426	0.851605	0.308697	2.75871	0.00580305	0.0743819
ENSG00000111348	ARHGDIB	1254.17	0.845444	0.274279	3.08242	0.00205322	0.0378254
ENSG00000162976	PQLC3	95.4947	0.844234	0.314856	2.68133	0.00733294	0.0863437
ENSG00000067334	DNTTIP2	205.293	0.843366	0.293279	2.87564	0.00403206	0.0590324
ENSG00000160593	JAML	945.541	0.843109	0.225089	3.74567	0.00017991	0.00733309
ENSG00000118308	LRMP	119.831	0.838946	0.29775	2.81762	0.00483812	0.0659053
ENSG00000170802	FOXN2	105.062	0.836608	0.302507	2.76558	0.0056822	0.0733625
ENSG00000112799	LY86	161.418	0.835827	0.293795	2.84493	0.00444212	0.062804
ENSG00000091140	DLD	100.354	0.835323	0.306809	2.72262	0.00647674	0.0795568
ENSG00000132475	H3F3B	1460.99	0.83365	0.26254	3.17533	0.00149668	0.0311341
ENSG00000149100	EIF3M	230.197	0.833278	0.311415	2.67578	0.00745559	0.0871492
ENSG00000143110	C1orf162	518.423	0.830798	0.237091	3.50413	0.000458097	0.0141613
ENSG00000164032	H2AFZ	520.503	0.829928	0.291845	2.84373	0.00445889	0.0628842
ENSG00000137509	PRCP	223.188	0.827044	0.307609	2.68862	0.00717489	0.0850846
ENSG00000124783	SSR1	272.936	0.82487	0.243227	3.39136	0.000695471	0.0187177
ENSG00000101558	VAPA	190.208	0.823308	0.295301	2.78803	0.00530293	0.0701179
ENSG00000116171	SCP2	113.912	0.821989	0.306872	2.67861	0.00739287	0.0866729
ENSG00000147604	RPL7	700.206	0.820469	0.229691	3.57206	0.000354189	0.0115778
ENSG00000143222	UFC1	122.791	0.81978	0.300003	2.73258	0.00628409	0.0783447
ENSG00000110958	PTGES3	259.191	0.819186	0.298009	2.74886	0.00598031	0.0756824
ENSG00000014641	MDH1	228.152	0.811017	0.306427	2.64669	0.00812838	0.0904944
ENSG00000179010	MRFAP1	125.932	0.809914	0.30869	2.62371	0.00869779	0.0945551
ENSG00000144848	ATG3	432.007	0.803857	0.27524	2.92056	0.00349398	0.053182
ENSG00000107968	MAP3K8	197.944	0.799406	0.273851	2.91913	0.00351009	0.0532648
ENSG00000115866	DARS	94.8478	0.792879	0.305681	2.59381	0.00949188	0.0996597
ENSG00000183726	TMEM50A	192.595	0.792265	0.282899	2.80052	0.00510202	0.0685117
ENSG00000148484	RSU1	139.133	0.790424	0.297128	2.66022	0.00780907	0.0885057
ENSG00000070831	CDC42	436.472	0.789294	0.244986	3.2218	0.00127388	0.0277723
ENSG00000135930	EIF4E2	123.262	0.787822	0.302071	2.60807	0.00910539	0.0976938
ENSG00000185651	UBE2L3	176.261	0.787572	0.296906	2.6526	0.00798743	0.0897126
ENSG00000138385	SSB	224.182	0.78724	0.274379	2.86917	0.00411547	0.0599898
ENSG00000120727	PAIP2	148.352	0.782805	0.298523	2.62226	0.0087349	0.0946992
ENSG00000143119	CD53	709.315	0.776868	0.265085	2.93064	0.00338264	0.0518827
ENSG00000115232	ITGA4	179.506	0.772185	0.288726	2.67446	0.00748499	0.0871492
ENSG00000127314	RAP1B	271.694	0.771222	0.256036	3.01216	0.00259396	0.0441239
ENSG00000184009	ACTG1	1871.07	0.76138	0.288054	2.64318	0.00821308	0.0911196
ENSG00000081320	STK17B	347.929	0.760077	0.240165	3.16481	0.00155183	0.0316871
ENSG00000092199	HNRNPC	386.444	0.751492	0.256255	2.9326	0.00336141	0.0518061
ENSG00000041357	PSMA4	627.655	0.749055	0.268703	2.78767	0.00530888	0.0701179
ENSG00000090104	RGS1	825.046	0.748193	0.256452	2.91748	0.00352871	0.0533851
ENSG00000132341	RAN	425.363	0.740878	0.252289	2.93662	0.00331808	0.0514456
ENSG00000114978	MOB1A	449.493	0.737564	0.24813	2.97248	0.002954	0.0481956
ENSG00000108953	YWHAE	304.493	0.733379	0.27839	2.63436	0.00842972	0.0924954
ENSG00000169567	HINT1	297.189	0.720538	0.244018	2.95281	0.00314893	0.0495151
ENSG00000145779	TNFAIP8	275.541	0.720192	0.269348	2.67383	0.00749906	0.0871492
ENSG00000134294	SLC38A2	276.615	0.712408	0.252078	2.82615	0.00471117	0.0648666
ENSG00000122545	2021-09-07	416.108	0.710729	0.240035	2.96093	0.00306709	0.0492029
ENSG00000111229	ARPC3	714.487	0.709511	0.221247	3.20688	0.00134185	0.0286289
ENSG00000145741	BTF3	256.065	0.680426	0.26295	2.58766	0.00966307	0.101244
ENSG00000092964	DPYSL2	278.423	0.643156	0.24915	2.5814	0.00984014	0.102991
Note: The genes highlighted in yellow are labeled in Figure 3.

## Sheet: CD14+CD1c+ DEGs (vs monocyte)
Supplementary Table 3. List of differentially expressed genes in the present study. (Genes upregulated in CD14+CD1c+ cells ralative to monocytes)
gene_id	gene_name	baseMean	log2FoldChange	lfcSE	stat	pvalue	padj
ENSG00000229807	XIST	22.8522	-20.92	4.40886	-4.745	2.0851e-06	0.000234621
ENSG00000173369	C1QB	146.089	-9.70984	2.08345	-4.66046	3.15508e-06	0.000313822
ENSG00000160307	S100B	101.382	-9.18393	1.55154	-5.91923	3.2346e-09	1.35476e-06
ENSG00000158488	CD1E	90.872	-9.02605	1.54427	-5.84486	5.07006e-09	2.01175e-06
ENSG00000173372	C1QA	89.5813	-9.00564	1.55988	-5.77331	7.77311e-09	2.54789e-06
ENSG00000102962	CCL22	80.3983	-8.8491	1.52683	-5.79575	6.80164e-09	2.3308e-06
ENSG00000276070	CCL4L2	284.907	-8.59203	1.20785	-7.11352	1.13122e-12	1.80962e-09
ENSG00000158485	CD1B	66.971	-8.58655	1.5899	-5.40069	6.63854e-08	1.472e-05
ENSG00000262406	MMP12	66.7675	-8.58024	2.19536	-3.90836	9.29244e-05	0.00515116
ENSG00000176320	AL138899.1	51.7153	-8.21301	1.5431	-5.3224	1.02406e-07	2.03168e-05
ENSG00000172724	CCL19	49.6413	-8.15378	1.56487	-5.2105	1.8833e-07	3.38053e-05
ENSG00000078081	LAMP3	48.6334	-8.12418	1.5445	-5.26007	1.43997e-07	2.64779e-05
ENSG00000131203	IDO1	45.2836	-8.02216	1.63696	-4.90066	9.55162e-07	0.000141195
ENSG00000120217	CD274	39.0759	-7.80954	1.58297	-4.93349	8.07734e-07	0.00012179
ENSG00000159189	C1QC	33.8123	-7.59914	2.37012	-3.20622	0.00134489	0.0322903
ENSG00000111371	SLC38A1	31.5266	-7.49884	1.56813	-4.78203	1.73536e-06	0.000217709
ENSG00000117594	HSD11B1	30.0296	-7.43095	1.65358	-4.49385	6.99454e-06	0.000599225
ENSG00000158481	CD1C	238.286	-7.36508	0.916682	-8.03449	9.39656e-16	3.06555e-12
ENSG00000102970	CCL17	25.6957	-7.20428	1.63365	-4.40994	1.03401e-05	0.000838218
ENSG00000135549	PKIB	24.3412	-7.12363	1.6246	-4.38484	1.16071e-05	0.000930915
ENSG00000169116	PARM1	20.7609	-6.89777	1.61439	-4.27269	1.93131e-05	0.00145601
ENSG00000126353	CCR7	19.8042	-6.8289	1.62694	-4.19739	2.70012e-05	0.00193319
ENSG00000105246	EBI3	19.3762	-6.79764	1.62257	-4.18944	2.7964e-05	0.0019545
ENSG00000138755	CXCL9	118.595	-6.77547	1.06844	-6.34149	2.27557e-10	1.2242e-07
ENSG00000168685	IL7R	17.3352	-6.63663	1.62371	-4.08733	4.36375e-05	0.00274153
ENSG00000077984	CST7	15.9893	-6.52135	1.67749	-3.88755	0.000101259	0.00537879
ENSG00000101096	NFATC2	13.7796	-6.3066	1.68387	-3.74531	0.000180172	0.00818909
ENSG00000232810	TNF	56.7059	-6.25696	1.20631	-5.18685	2.13877e-07	3.74981e-05
ENSG00000154719	MRPL39	12.9132	-6.21335	1.69886	-3.65737	0.000254815	0.0103841
ENSG00000270170	NCBP2-AS2	12.7371	-6.19171	1.66625	-3.71596	0.000202435	0.00877104
ENSG00000050393	MCUR1	12.5877	-6.17347	1.6676	-3.70202	0.000213892	0.00916211
ENSG00000148773	MKI67	31.141	-6.07879	1.35957	-4.47112	7.78119e-06	0.000659128
ENSG00000204272	NBDY	11.6919	-6.0703	1.70218	-3.56618	0.00036222	0.0135354
ENSG00000136897	MRPL50	11.0695	-5.99287	1.7465	-3.43135	0.000600576	0.0191412
ENSG00000184305	CCSER1	10.9815	-5.97772	1.70666	-3.50259	0.000460767	0.0162211
ENSG00000125445	MRPS7	26.1144	-5.93657	1.41486	-4.19588	2.7181e-05	0.00193319
ENSG00000169248	CXCL11	10.6178	-5.93005	1.70715	-3.47366	0.000513409	0.017514
ENSG00000120805	ARL1	10.4566	-5.90826	1.71298	-3.44912	0.000562423	0.0183554
ENSG00000111247	RAD51AP1	10.3575	-5.89104	1.71223	-3.44056	0.000580502	0.0188052
ENSG00000101444	AHCY	10.2828	-5.88266	1.71449	-3.43114	0.000601041	0.0191412
ENSG00000167601	AXL	9.85237	-5.8146	1.83521	-3.16835	0.00153306	0.0349628
ENSG00000187474	FPR3	23.4161	-5.77813	1.41635	-4.07959	4.51149e-05	0.00281092
ENSG00000174123	TLR10	9.49787	-5.77204	1.78515	-3.23337	0.0012234	0.0309504
ENSG00000158714	SLAMF8	23.0037	-5.75587	1.4701	-3.91528	9.02986e-05	0.00508031
ENSG00000137807	KIF23	9.29358	-5.72887	1.76763	-3.241	0.00119113	0.0303376
ENSG00000108479	GALK1	9.22269	-5.72339	1.74074	-3.28791	0.00100933	0.0272248
ENSG00000121380	BCL2L14	9.17851	-5.72309	1.80654	-3.16798	0.00153504	0.0349628
ENSG00000127920	GNG11	9.2021	-5.72259	1.72791	-3.31186	0.000926769	0.0260706
ENSG00000131747	TOP2A	24.2285	-5.68613	1.39803	-4.06723	4.75748e-05	0.00291599
ENSG00000158186	MRAS	8.89449	-5.67351	1.76109	-3.22159	0.0012748	0.0314685
ENSG00000145390	USP53	8.91448	-5.67151	1.76079	-3.221	0.00127744	0.0314685
ENSG00000205846	CLEC6A	8.8119	-5.66277	1.81676	-3.11696	0.00182728	0.0379501
ENSG00000135074	ADAM19	24.3507	-5.66254	1.46167	-3.87401	0.000107059	0.00560498
ENSG00000123352	SPATS2	8.75555	-5.64926	1.73504	-3.25598	0.00113002	0.0294148
ENSG00000151131	C12orf45	20.8057	-5.6023	1.40495	-3.98755	6.67586e-05	0.0039015
ENSG00000125869	LAMP5	8.30242	-5.57518	1.75584	-3.17522	0.00149724	0.0346248
ENSG00000092853	CLSPN	8.05553	-5.52925	1.75838	-3.14451	0.00166363	0.0361443
ENSG00000130348	QRSL1	8.01272	-5.52604	1.80053	-3.06912	0.00214693	0.0419319
ENSG00000261040	WFDC21P	38.0458	-5.51087	1.18262	-4.6599	3.16361e-06	0.000313822
ENSG00000111875	ASF1A	7.75767	-5.47746	1.78719	-3.06484	0.00217785	0.0423165
ENSG00000167815	PRDX2	7.68592	-5.463	1.77282	-3.08153	0.0020594	0.0408031
ENSG00000134369	NAV1	18.6303	-5.44381	1.43675	-3.78897	0.000151276	0.00717275
ENSG00000138134	STAMBPL1	7.55737	-5.44058	1.81927	-2.99053	0.00278493	0.0486008
ENSG00000226979	LTA	7.47669	-5.42825	1.99564	-2.72006	0.0065271	0.0812137
ENSG00000173200	PARP15	7.50917	-5.42529	1.77739	-3.0524	0.00227021	0.043154
ENSG00000116863	ADPRHL2	7.4324	-5.41822	1.82651	-2.96643	0.00301276	0.0504737
ENSG00000166428	PLD4	7.43965	-5.41498	1.8185	-2.97772	0.00290402	0.0494639
ENSG00000116221	MRPL37	18.0618	-5.40552	1.49074	-3.62606	0.000287779	0.011359
ENSG00000171848	RRM2	7.39534	-5.40284	1.78494	-3.0269	0.00247073	0.0453208
ENSG00000154262	ABCA6	75.9559	-5.39196	0.844951	-6.38138	1.75496e-10	1.01774e-07
ENSG00000137502	RAB30	7.2432	-5.38121	1.88932	-2.84823	0.00439632	0.0648071
ENSG00000167842	MIS12	7.2475	-5.3785	1.79123	-3.00269	0.00267607	0.0476948
ENSG00000138160	KIF11	7.14322	-5.35011	1.81939	-2.94061	0.00327568	0.0536856
ENSG00000241058	NSUN6	6.99835	-5.32268	1.8019	-2.95393	0.00313754	0.0521011
ENSG00000154511	FAM69A	6.95036	-5.31627	1.7978	-2.9571	0.00310543	0.0516818
ENSG00000126787	DLGAP5	6.9164	-5.31232	1.8147	-2.92738	0.0034183	0.0551832
ENSG00000122952	ZWINT	6.71453	-5.26561	1.8062	-2.9153	0.0035535	0.0568544
ENSG00000153140	CETN3	6.68578	-5.2627	1.84289	-2.85568	0.00429452	0.0642389
ENSG00000100526	CDKN3	6.6215	-5.24967	1.88601	-2.78349	0.00537782	0.0729198
ENSG00000100376	FAM118A	6.66046	-5.24753	1.85503	-2.82881	0.00467212	0.0676783
ENSG00000166199	ALKBH3	6.55198	-5.23719	1.91147	-2.73988	0.00614613	0.0788022
ENSG00000108960	MMD	6.44767	-5.20956	1.81855	-2.86468	0.00417431	0.0630664
ENSG00000130349	C6orf203	6.42257	-5.20197	1.84325	-2.82218	0.00476988	0.0685972
ENSG00000229914	AL138899.2	6.36257	-5.18632	1.84314	-2.81385	0.00489517	0.0685972
ENSG00000213551	DNAJC9	6.2503	-5.16595	1.83393	-2.81688	0.00484933	0.0685972
ENSG00000234964	FABP5P7	6.16387	-5.14502	1.86566	-2.75774	0.00582018	0.0768119
ENSG00000163918	RFC4	6.12175	-5.13812	1.90381	-2.69886	0.0069578	0.0846606
ENSG00000277632	CCL3	93.6766	-5.13506	0.904984	-5.6742	1.3934e-08	4.20193e-06
ENSG00000059691	GATB	6.05587	-5.12143	1.85343	-2.76323	0.00572332	0.076099
ENSG00000166803	PCLAF	6.07584	-5.12033	1.85461	-2.76086	0.00576488	0.0765166
ENSG00000123700	KCNJ2	6.02259	-5.11394	1.86773	-2.73805	0.00618049	0.0791082
ENSG00000058335	RASGRF1	6.01969	-5.111	1.85242	-2.75908	0.00579636	0.0767992
ENSG00000011426	ANLN	6.00566	-5.10794	1.86318	-2.74152	0.00611562	0.0786786
ENSG00000060982	BCAT1	16.7024	-5.097	1.4713	-3.46429	0.00053163	0.0177343
ENSG00000173207	CKS1B	5.91985	-5.08866	1.86181	-2.73318	0.00627267	0.0796122
ENSG00000164485	IL22RA2	5.93394	-5.08659	1.90464	-2.67063	0.00757099	0.0874084
ENSG00000224557	HLA-DPB2	5.88663	-5.07589	1.88771	-2.68891	0.00716853	0.0857212
ENSG00000117399	CDC20	5.7802	-5.05645	1.94163	-2.60422	0.00920823	0.0956946
ENSG00000143727	ACP1	24.6711	-5.04892	1.22293	-4.12856	3.65045e-05	0.00241163
ENSG00000124659	TBCC	5.7646	-5.04795	1.85334	-2.72371	0.00645531	0.0807074
ENSG00000061918	GUCY1B1	5.72839	-5.03968	1.85876	-2.71131	0.00670172	0.0824325
ENSG00000185721	DRG1	13.823	-5.01508	1.49143	-3.3626	0.000772115	0.0230713
ENSG00000072571	HMMR	5.63086	-5.01425	1.88867	-2.65491	0.00793303	0.0893729
ENSG00000128805	ARHGAP22	5.62633	-5.00959	1.86255	-2.68964	0.00715283	0.0857212
ENSG00000186854	TRABD2A	5.58061	-5.00238	1.91193	-2.61641	0.0088861	0.0943553
ENSG00000155962	CLIC2	34.8591	-4.98976	1.05908	-4.71141	2.4601e-06	0.000268793
ENSG00000074416	MGLL	15.3923	-4.98701	1.44044	-3.46215	0.000535881	0.0177569
ENSG00000178573	MAF	5.44821	-4.9643	1.87283	-2.65069	0.00803268	0.0898492
ENSG00000103855	CD276	5.38684	-4.95235	1.89764	-2.60974	0.00906115	0.0954079
ENSG00000166676	TVP23A	5.38165	-4.94793	1.88	-2.63188	0.0084913	0.0922161
ENSG00000123297	TSFM	5.364	-4.94699	1.91986	-2.57674	0.00997355	0.0986754
ENSG00000174442	ZWILCH	5.37578	-4.94676	1.8782	-2.63377	0.0084442	0.0922161
ENSG00000137571	SLCO5A1	5.38824	-4.943	1.90834	-2.59021	0.00959167	0.0968027
ENSG00000227591	AL031316.1	5.34475	-4.94222	1.90638	-2.59246	0.00952926	0.096734
ENSG00000170312	CDK1	12.9338	-4.91838	1.53509	-3.20397	0.00135549	0.0324284
ENSG00000164109	MAD2L1	5.18951	-4.89715	1.89886	-2.579	0.00990877	0.0981632
ENSG00000158477	CD1A	12.289	-4.8394	1.55078	-3.12062	0.00180468	0.037793
ENSG00000026751	SLAMF7	77.1325	-4.83655	0.87503	-5.52729	3.25213e-08	7.90897e-06
ENSG00000167900	TK1	12.1486	-4.82696	1.51088	-3.19479	0.00139932	0.0331131
ENSG00000132514	CLEC10A	122.845	-4.82523	0.718593	-6.71483	1.8828e-11	1.5011e-08
ENSG00000166452	AKIP1	11.9689	-4.80228	1.49372	-3.21498	0.00130456	0.0318286
ENSG00000162692	VCAM1	20.4154	-4.78785	1.28377	-3.72952	0.000191845	0.0084133
ENSG00000137133	HINT2	11.7575	-4.77894	1.51019	-3.16447	0.00155367	0.0351744
ENSG00000120526	NUDCD1	11.7686	-4.77876	1.5047	-3.1759	0.00149372	0.0346248
ENSG00000050405	LIMA1	11.6727	-4.77145	1.60743	-2.96838	0.00299375	0.0503793
ENSG00000118292	C1orf54	41.1158	-4.69027	0.924724	-5.07208	3.93499e-07	6.4491e-05
ENSG00000164687	FABP5	44.0243	-4.64672	0.963471	-4.8229	1.41484e-06	0.000183905
ENSG00000158042	MRPL17	10.7358	-4.64588	1.52219	-3.0521	0.00227247	0.043154
ENSG00000174744	BRMS1	10.7225	-4.64463	1.54201	-3.01206	0.00259485	0.0465776
ENSG00000160446	ZDHHC12	12.5515	-4.62673	1.54415	-2.99628	0.00273291	0.0483515
ENSG00000138629	UBL7	12.3259	-4.62577	1.4902	-3.10412	0.00190845	0.0389586
ENSG00000150637	CD226	10.3522	-4.59476	1.54469	-2.97455	0.00293421	0.0497102
ENSG00000120875	DUSP4	10.1784	-4.56648	1.53014	-2.98436	0.00284177	0.0493643
ENSG00000122873	CISD1	9.81698	-4.51332	1.53583	-2.9387	0.00329595	0.0538481
ENSG00000149089	APIP	9.66393	-4.49476	1.56399	-2.87391	0.00405427	0.0621242
ENSG00000100578	KIAA0586	9.52277	-4.46805	1.55728	-2.86914	0.00411594	0.0626888
ENSG00000165501	LRR1	9.50578	-4.4671	1.54827	-2.88521	0.00391148	0.0604337
ENSG00000156253	RWDD2B	9.41041	-4.46052	1.62994	-2.73662	0.00620734	0.079183
ENSG00000180817	PPA1	186.78	-4.42928	0.686587	-6.45116	1.10995e-10	6.97324e-08
ENSG00000090104	RGS1	220.451	-4.37908	0.547218	-8.00243	1.21987e-15	3.06555e-12
ENSG00000105829	BET1	8.55654	-4.31288	1.56373	-2.75808	0.00581423	0.0768119
ENSG00000123416	TUBA1B	58.4817	-4.31208	0.951019	-4.53417	5.783e-06	0.000519024
ENSG00000261269	AC093278.2	8.46126	-4.29934	1.59701	-2.69212	0.00709988	0.0855491
ENSG00000275302	CCL4	132.434	-4.29777	0.757014	-5.67727	1.36864e-08	4.20193e-06
ENSG00000104267	CA2	43.3547	-4.27514	0.987718	-4.3283	1.50266e-05	0.00115598
ENSG00000198502	HLA-DRB5	607.412	-4.27133	0.445137	-9.59554	8.34792e-22	6.2935e-18
ENSG00000129187	DCTD	8.25052	-4.26298	1.58896	-2.68288	0.00729922	0.0861171
ENSG00000151012	SLC7A11	8.03394	-4.22324	1.59288	-2.65132	0.00801774	0.0898492
ENSG00000160752	FDPS	13.5678	-4.21628	1.41357	-2.98272	0.00285695	0.0494639
ENSG00000188820	CALHM6	36.9406	-4.20258	1.0759	-3.90612	9.37915e-05	0.00516127
ENSG00000144034	TPRKB	13.6224	-4.1983	1.31951	-3.18172	0.00146402	0.0343428
ENSG00000173848	NET1	9.54711	-4.19799	1.54771	-2.71239	0.00668005	0.0824238
ENSG00000125249	RAP2A	22.9367	-4.19151	1.09702	-3.8208	0.000133018	0.00659752
ENSG00000181924	COA4	19.7608	-4.18505	1.14545	-3.65363	0.000258555	0.0104238
ENSG00000169245	CXCL10	312.298	-4.17666	0.587819	-7.10535	1.20017e-12	1.80962e-09
ENSG00000144837	PLA1A	7.72864	-4.16498	1.60483	-2.59529	0.00945123	0.0965486
ENSG00000169299	PGM2	13.1507	-4.14628	1.32348	-3.13286	0.00173115	0.0368675
ENSG00000104951	IL4I1	18.8523	-4.12418	1.16808	-3.53074	0.000414401	0.0149482
ENSG00000184445	KNTC1	9.09763	-4.10516	1.57762	-2.60212	0.00926491	0.0959453
ENSG00000117632	STMN1	58.3453	-4.08748	0.770264	-5.3066	1.11687e-07	2.159e-05
ENSG00000123975	CKS2	35.776	-4.07043	0.882734	-4.61116	4.00431e-06	0.000377356
ENSG00000089685	BIRC5	8.74293	-4.05758	1.56567	-2.59159	0.00955347	0.0968027
ENSG00000175063	UBE2C	17.5912	-4.02589	1.18023	-3.4111	0.00064702	0.0203245
ENSG00000143891	GALM	28.0956	-4.01453	1.03753	-3.8693	0.000109148	0.00563605
ENSG00000137101	CD72	16.0492	-3.91095	1.24002	-3.15395	0.00161076	0.0356114
ENSG00000137496	IL18BP	54.5049	-3.90234	0.83632	-4.66609	3.06992e-06	0.000312759
ENSG00000121594	CD80	43.4304	-3.88983	0.797879	-4.87521	1.08691e-06	0.000154608
ENSG00000174173	TRMT10C	10.8311	-3.87508	1.39439	-2.77906	0.00545172	0.0734684
ENSG00000163606	CD200R1	18.5575	-3.86384	1.15204	-3.35391	0.00079677	0.0232824
ENSG00000203760	CENPW	10.2042	-3.78403	1.38736	-2.7275	0.00638167	0.0804539
ENSG00000116161	CACYBP	53.9972	-3.75232	0.785923	-4.77441	1.80232e-06	0.000219157
ENSG00000074266	EED	9.70668	-3.71616	1.41384	-2.62842	0.00857833	0.0927863
ENSG00000161980	POLR3K	9.54915	-3.68743	1.40153	-2.631	0.00851339	0.0922161
ENSG00000171960	PPIH	9.51	-3.68272	1.40538	-2.62044	0.00878152	0.0937732
ENSG00000185608	MRPL40	16.1535	-3.65249	1.14633	-3.18626	0.00144125	0.033955
ENSG00000185885	IFITM1	37.8639	-3.62964	0.803212	-4.5189	6.21618e-06	0.000544928
ENSG00000204252	HLA-DOA	44.0609	-3.58672	0.755351	-4.74841	2.05018e-06	0.000234187
ENSG00000115539	PDCL3	19.6995	-3.57547	1.06192	-3.36697	0.00075998	0.0229346
ENSG00000101017	CD40	65.2944	-3.57412	0.771571	-4.63226	3.61697e-06	0.000345169
ENSG00000182054	IDH2	31.9047	-3.57083	0.935864	-3.81555	0.000135882	0.00665205
ENSG00000204370	SDHD	25.0201	-3.566	0.944884	-3.77401	0.000160644	0.00752234
ENSG00000146540	C7orf50	12.7218	-3.5629	1.24834	-2.85412	0.00431567	0.0643001
ENSG00000126581	BECN1	12.5873	-3.55637	1.26926	-2.80191	0.00508003	0.0701435
ENSG00000136810	TXN	378.278	-3.54948	0.631113	-5.62416	1.86418e-08	5.4054e-06
ENSG00000143353	LYPLAL1	16.0621	-3.49142	1.11847	-3.1216	0.00179873	0.0377733
ENSG00000108561	C1QBP	46.5167	-3.49094	0.85394	-4.08805	4.3502e-05	0.00274153
ENSG00000105810	CDK6	15.779	-3.46672	1.12682	-3.07655	0.0020941	0.0411391
ENSG00000198618	PPIAP22	11.7261	-3.46071	1.30209	-2.65782	0.00786471	0.0888936
ENSG00000101843	PSMD10	22.0094	-3.44767	0.962671	-3.58136	0.000341806	0.0129558
ENSG00000151500	THYN1	13.9993	-3.42713	1.16281	-2.94729	0.00320571	0.0528837
ENSG00000120509	PDZD11	14.0703	-3.42603	1.21568	-2.8182	0.00482938	0.0685972
ENSG00000100714	MTHFD1	14.0259	-3.42392	1.2017	-2.84922	0.00438267	0.0647862
ENSG00000108679	LGALS3BP	29.0836	-3.42139	0.878498	-3.89459	9.83655e-05	0.00529698
ENSG00000181610	MRPS23	17.4167	-3.38308	1.11528	-3.03338	0.00241828	0.0450158
ENSG00000138182	KIF20B	16.418	-3.38112	1.12858	-2.9959	0.00273635	0.0483515
ENSG00000068796	KIF2A	21.6216	-3.36356	0.997191	-3.37304	0.000743435	0.022767
ENSG00000170315	UBB	94.8694	-3.32778	0.699657	-4.7563	1.97174e-06	0.000230485
ENSG00000114023	FAM162A	20.8463	-3.30811	0.984522	-3.36012	0.000779087	0.0231242
ENSG00000187653	TMSB4XP8	66.5067	-3.29877	0.724184	-4.55516	5.2346e-06	0.000475466
ENSG00000114473	IQCG	16.3567	-3.28701	1.09237	-3.00906	0.00262059	0.0469279
ENSG00000035720	STAP1	15.7811	-3.26365	1.19688	-2.7268	0.00639528	0.0804908
ENSG00000180867	PDIA3P1	16.0898	-3.26059	1.11172	-2.93292	0.00335793	0.0544418
ENSG00000181038	METTL23	15.0416	-3.24184	1.13443	-2.85768	0.00426748	0.0639613
ENSG00000073849	ST6GAL1	12.3265	-3.21461	1.23408	-2.60487	0.00919086	0.0956946
ENSG00000030066	NUP160	13.1231	-3.21395	1.19738	-2.68416	0.00727115	0.0860553
ENSG00000176087	SLC35A4	12.2577	-3.21162	1.21222	-2.64936	0.00806439	0.0900703
ENSG00000162517	PEF1	15.0011	-3.2068	1.17145	-2.73746	0.00619155	0.0791154
ENSG00000114686	MRPL3	24.8503	-3.20673	0.940659	-3.40902	0.000651957	0.0203946
ENSG00000124733	MEA1	12.6868	-3.16268	1.18713	-2.66413	0.00771874	0.0881691
ENSG00000234883	MIR155HG	12.678	-3.15647	1.17155	-2.69427	0.00705423	0.0852384
ENSG00000179933	C14orf119	27.1004	-3.15067	0.899838	-3.50138	0.000462861	0.0162211
ENSG00000107020	PLGRKT	14.9514	-3.14488	1.12792	-2.78821	0.00530004	0.0723859
ENSG00000108798	ABI3	24.0697	-3.13828	0.956907	-3.27961	0.00103951	0.0276922
ENSG00000133321	RARRES3	33.7393	-3.12259	0.966572	-3.23059	0.00123536	0.0309695
ENSG00000196735	HLA-DQA1	525.671	-3.11549	0.507496	-6.13895	8.30677e-10	3.68381e-07
ENSG00000223865	HLA-DPB1	673.758	-3.11024	0.636514	-4.88637	1.02711e-06	0.000148911
ENSG00000167085	PHB	20.1658	-3.09814	0.999906	-3.09843	0.00194551	0.0392215
ENSG00000078237	TIGAR	23.2623	-3.08803	0.954271	-3.23601	0.00121214	0.0307689
ENSG00000164305	CASP3	14.3953	-3.08669	1.08012	-2.85773	0.00426688	0.0639613
ENSG00000276085	CCL3L1	224.51	-3.08336	0.651303	-4.73414	2.19983e-06	0.00024389
ENSG00000166797	FAM96A	53.9327	-3.07505	0.679881	-4.52292	6.09921e-06	0.000540964
ENSG00000100079	LGALS2	125.854	-3.07118	0.557926	-5.50464	3.69924e-08	8.71517e-06
ENSG00000092201	SUPT16H	48.5026	-3.05502	0.688457	-4.43749	9.10148e-06	0.000754638
ENSG00000072694	FCGR2B	14.3797	-3.05115	1.15741	-2.63619	0.00838423	0.0920069
ENSG00000214975	PPIAP29	14.0442	-3.04858	1.11148	-2.7428	0.0060918	0.0785061
ENSG00000152240	HAUS1	14.4868	-3.03623	1.09154	-2.78161	0.00540901	0.0731202
ENSG00000143344	RGL1	37.1021	-3.01604	0.820157	-3.6774	0.000235623	0.00991842
ENSG00000101365	IDH3B	24.7815	-3.00616	0.910532	-3.30155	0.000961539	0.0263602
ENSG00000111269	CREBL2	21.591	-3.00259	0.94853	-3.16552	0.00154804	0.0351527
ENSG00000229754	CXCR2P1	21.8252	-3.00155	0.967713	-3.10169	0.00192417	0.0389954
ENSG00000167996	FTH1	424.601	-2.97781	0.634761	-4.69123	2.7157e-06	0.000288361
ENSG00000182923	CEP63	15.8954	-2.9744	1.07642	-2.76324	0.00572301	0.076099
ENSG00000113845	TIMMDC1	26.9977	-2.9623	0.821688	-3.60514	0.000311981	0.0120001
ENSG00000102393	GLA	41.2571	-2.95753	0.776691	-3.80787	0.000140171	0.00678014
ENSG00000116898	MRPS15	21.3382	-2.93837	0.92638	-3.17188	0.00151453	0.0348111
ENSG00000145050	MANF	15.7088	-2.92819	1.06222	-2.75668	0.00583908	0.0768119
ENSG00000196230	TUBB	138.058	-2.92816	0.524746	-5.58014	2.40329e-08	6.24771e-06
ENSG00000169508	GPR183	259.089	-2.9176	0.465608	-6.26621	3.69932e-10	1.74307e-07
ENSG00000196262	PPIA	288.77	-2.91351	0.612064	-4.76014	1.93455e-06	0.000230485
ENSG00000272047	GTF2H5	21.0004	-2.91249	0.927572	-3.13991	0.00169001	0.0362991
ENSG00000019582	CD74	4500.97	-2.89405	0.521504	-5.54942	2.86618e-08	7.2027e-06
ENSG00000155959	VBP1	25.3404	-2.87338	0.853733	-3.36567	0.000763574	0.0229346
ENSG00000165949	IFI27	322.405	-2.86678	0.523841	-5.47262	4.43431e-08	1.01304e-05
ENSG00000075884	ARHGAP15	40.0832	-2.82328	0.762108	-3.70457	0.000211753	0.00912232
ENSG00000013374	NUB1	48.0972	-2.80885	0.667129	-4.21035	2.5497e-05	0.00184829
ENSG00000166794	PPIB	48.9701	-2.80872	0.730102	-3.84703	0.000119561	0.00613175
ENSG00000171155	C1GALT1C1	14.6678	-2.80827	1.07666	-2.60831	0.00909915	0.0955411
ENSG00000128228	SDF2L1	26.4358	-2.79984	0.849823	-3.29461	0.000985567	0.0268055
ENSG00000131236	CAP1	46.8756	-2.7961	0.774541	-3.61001	0.000306182	0.0118985
ENSG00000105254	TBCB	41.5508	-2.79558	0.746462	-3.74511	0.000180314	0.00818909
ENSG00000204713	TRIM27	14.5318	-2.79433	1.07787	-2.59246	0.00952917	0.096734
ENSG00000130414	NDUFA10	29.3394	-2.78959	0.839842	-3.32156	0.000895147	0.0254661
ENSG00000196126	HLA-DRB1	1568.07	-2.7868	0.401926	-6.93362	4.10202e-12	5.15418e-09
ENSG00000179021	C3orf38	14.477	-2.78653	1.08036	-2.57925	0.00990161	0.0981632
ENSG00000171631	P2RY6	32.7291	-2.78027	0.821015	-3.38638	0.000708216	0.0218488
ENSG00000023697	DERA	14.386	-2.76773	1.0561	-2.6207	0.0087749	0.0937732
ENSG00000231389	HLA-DPA1	1313.51	-2.76383	0.637001	-4.33881	1.43257e-05	0.00111727
ENSG00000148175	STOM	29.5352	-2.73144	0.841764	-3.2449	0.00117491	0.0302602
ENSG00000168090	COPS6	25.4041	-2.72778	0.875812	-3.11457	0.00184215	0.0380492
ENSG00000132646	PCNA	25.3436	-2.72319	0.845685	-3.2201	0.00128145	0.0314685
ENSG00000148180	GSN	266.727	-2.71242	0.506496	-5.35527	8.5427e-08	1.78898e-05
ENSG00000117118	SDHB	50.5785	-2.70779	0.73685	-3.67482	0.000238017	0.00991842
ENSG00000110717	NDUFS8	43.368	-2.68926	0.735988	-3.65394	0.000258245	0.0104238
ENSG00000149100	EIF3M	62.752	-2.68793	0.734401	-3.66002	0.000252192	0.010333
ENSG00000175334	BANF1	36.8048	-2.67439	0.773541	-3.45734	0.000545546	0.0179601
ENSG00000124207	CSE1L	17.822	-2.66788	0.940559	-2.83648	0.00456139	0.0663867
ENSG00000138764	CCNG2	17.7194	-2.66686	0.942925	-2.82829	0.00467977	0.0676783
ENSG00000205542	TMSB4X	2857.54	-2.65505	0.501806	-5.29099	1.21658e-07	2.29295e-05
ENSG00000167468	GPX4	92.6222	-2.65282	0.58912	-4.50303	6.69922e-06	0.000580522
ENSG00000111716	LDHB	82.4915	-2.65183	0.672626	-3.94251	8.06337e-05	0.00464044
ENSG00000158457	TSPAN33	17.2192	-2.64696	1.01527	-2.60715	0.00913003	0.0956946
ENSG00000143390	RFX5	15.2688	-2.63675	1.00383	-2.62668	0.00862228	0.0929537
ENSG00000166200	COPS2	15.1934	-2.62904	1.012	-2.59788	0.00938022	0.0963849
ENSG00000065427	KARS	50.0534	-2.62123	0.704153	-3.72253	0.000197233	0.00859504
ENSG00000169230	PRELID1	44.617	-2.61599	0.7825	-3.34312	0.000828428	0.0240212
ENSG00000124508	BTN2A2	17.0565	-2.6144	0.978628	-2.6715	0.00755135	0.0873648
ENSG00000009790	TRAF3IP3	20.4776	-2.60347	0.986398	-2.63937	0.00830614	0.0912827
ENSG00000145088	EAF2	29.3312	-2.58064	0.795567	-3.24378	0.00117956	0.0302602
ENSG00000164032	H2AFZ	144.725	-2.57946	0.542506	-4.75472	1.98721e-06	0.000230485
ENSG00000003056	M6PR	28.7942	-2.57165	0.799292	-3.21741	0.00129355	0.0316626
ENSG00000137265	IRF4	27.0126	-2.57161	0.789631	-3.25672	0.00112706	0.0294148
ENSG00000111669	TPI1	248.789	-2.56668	0.613685	-4.18241	2.88439e-05	0.00197605
ENSG00000170296	GABARAP	18.2318	-2.55556	0.967908	-2.6403	0.00828333	0.0912054
ENSG00000054148	PHPT1	36.4869	-2.55134	0.771909	-3.30523	0.000948981	0.0263602
ENSG00000239672	NME1	25.1232	-2.54738	0.94363	-2.69956	0.00694314	0.0846606
ENSG00000114021	NIT2	24.9043	-2.54706	0.816626	-3.11901	0.00181461	0.0378956
ENSG00000156110	ADK	26.6486	-2.52567	0.786584	-3.21094	0.00132304	0.0320368
ENSG00000204287	HLA-DRA	4845.26	-2.50273	0.483533	-5.17591	2.26798e-07	3.88598e-05
ENSG00000143153	ATP1B1	42.0526	-2.49158	0.666155	-3.74024	0.000183842	0.00820941
ENSG00000110768	GTF2H1	15.8703	-2.48551	0.958428	-2.59332	0.00950548	0.096734
ENSG00000187840	EIF4EBP1	30.6441	-2.46944	0.773048	-3.19442	0.00140112	0.0331131
ENSG00000119185	ITGB1BP1	23.8384	-2.45007	0.911848	-2.68693	0.0072113	0.0857212
ENSG00000146701	MDH2	46.7054	-2.447	0.759091	-3.2236	0.0012659	0.0314685
ENSG00000106211	HSPB1	31.3809	-2.44065	0.929979	-2.62442	0.00867979	0.093215
ENSG00000125148	MT2A	57.0541	-2.4382	0.688361	-3.54203	0.000397054	0.0146019
ENSG00000143799	PARP1	35.6413	-2.43294	0.73667	-3.30261	0.000957888	0.0263602
ENSG00000152766	ANKRD22	91.8626	-2.41454	0.731136	-3.30245	0.000958432	0.0263602
ENSG00000174944	P2RY14	30.4532	-2.41126	0.751096	-3.21033	0.00132584	0.0320368
ENSG00000110955	ATP5F1B	267.945	-2.40885	0.589116	-4.08892	4.33389e-05	0.00274153
ENSG00000056558	TRAF1	19.194	-2.40517	0.90721	-2.65117	0.0080213	0.0898492
ENSG00000002549	LAP3	260.481	-2.39433	0.519708	-4.60706	4.08404e-06	0.000380118
ENSG00000178952	TUFM	36.0202	-2.37877	0.785458	-3.02851	0.00245764	0.0452271
ENSG00000184752	NDUFA12	91.5917	-2.36992	0.612089	-3.87186	0.000108008	0.00561565
ENSG00000225630	MTND2P28	25.3203	-2.36698	0.808964	-2.92594	0.00343418	0.0553211
ENSG00000179344	HLA-DQB1	431.158	-2.3619	0.421848	-5.59895	2.15659e-08	6.02168e-06
ENSG00000204568	MRPS18B	22.7463	-2.36165	0.883184	-2.67402	0.00749474	0.0871293
ENSG00000153898	MCOLN2	21.7354	-2.35524	0.837307	-2.81288	0.00491004	0.0685972
ENSG00000156261	CCT8	59.3723	-2.35486	0.687721	-3.42415	0.000616735	0.019536
ENSG00000182180	MRPS16	29.0609	-2.3544	0.748428	-3.1458	0.00165634	0.0360901
ENSG00000185650	ZFP36L1	57.3856	-2.35152	0.611534	-3.84528	0.000120417	0.00613393
ENSG00000178449	COX14	31.4954	-2.34245	0.766752	-3.05503	0.00225037	0.0430598
ENSG00000165672	PRDX3	98.4943	-2.33916	0.610559	-3.83117	0.000127535	0.00640992
ENSG00000134717	BTF3L4	23.8131	-2.33688	0.823505	-2.83772	0.00454369	0.0662679
ENSG00000100220	RTCB	30.6622	-2.32757	0.777922	-2.99204	0.00277122	0.0485485
ENSG00000099901	RANBP1	26.7575	-2.32636	0.7893	-2.94737	0.00320489	0.0528837
ENSG00000168899	VAMP5	74.7982	-2.32058	0.76362	-3.03892	0.00237428	0.0443061
ENSG00000185651	UBE2L3	51.0102	-2.31125	0.640733	-3.60721	0.000309512	0.0119662
ENSG00000198830	HMGN2	64.9384	-2.28214	0.611935	-3.72939	0.000191947	0.0084133
ENSG00000100823	APEX1	33.8336	-2.282	0.777156	-2.93635	0.00332101	0.0540758
ENSG00000105677	TMEM147	25.2183	-2.2787	0.856692	-2.65988	0.00781675	0.0888846
ENSG00000168894	RNF181	45.279	-2.27608	0.721238	-3.1558	0.00160061	0.0356114
ENSG00000152234	ATP5F1A	159.83	-2.26974	0.534323	-4.24788	2.15802e-05	0.00157954
ENSG00000115204	MPV17	43.2618	-2.26041	0.734952	-3.07559	0.00210088	0.0411391
ENSG00000117228	GBP1	320.968	-2.25734	0.575091	-3.92519	8.66597e-05	0.00491223
ENSG00000089220	PEBP1	43.1624	-2.25644	0.736475	-3.06384	0.00218514	0.042349
ENSG00000112110	MRPL18	27.7574	-2.24716	0.840201	-2.67455	0.00748295	0.0871293
ENSG00000197061	HIST1H4C	102.726	-2.24652	0.536269	-4.18916	2.79991e-05	0.0019545
ENSG00000104325	DECR1	86.2026	-2.23988	0.661575	-3.38567	0.000710034	0.0218488
ENSG00000118418	HMGN3	42.3241	-2.22102	0.661925	-3.3554	0.0007925	0.0232477
ENSG00000148484	RSU1	40.4732	-2.22022	0.658406	-3.37212	0.000745914	0.022767
ENSG00000166986	MARS	25.044	-2.21818	0.788746	-2.81229	0.00491895	0.0685972
ENSG00000167792	NDUFV1	30.2038	-2.21689	0.82009	-2.70322	0.00686707	0.0841802
ENSG00000107949	BCCIP	33.8912	-2.21651	0.788427	-2.8113	0.00493411	0.0686096
ENSG00000072506	HSD17B10	27.671	-2.20081	0.836476	-2.63105	0.00851218	0.0922161
ENSG00000143256	PFDN2	28.6597	-2.19959	0.791925	-2.77752	0.00547758	0.0736104
ENSG00000158161	EYA3	26.297	-2.19339	0.832357	-2.63515	0.0084099	0.0921545
ENSG00000240065	PSMB9	155.063	-2.19279	0.65226	-3.36184	0.000774247	0.0230713
ENSG00000139146	SINHCAF	21.0102	-2.18652	0.845257	-2.58681	0.00968698	0.0973735
ENSG00000117450	PRDX1	112.473	-2.18507	0.694217	-3.14753	0.00164654	0.0360231
ENSG00000126067	PSMB2	58.7129	-2.17989	0.676573	-3.22196	0.00127317	0.0314685
ENSG00000129562	DAD1	48.2397	-2.16846	0.682041	-3.17937	0.00147593	0.0343428
ENSG00000096060	FKBP5	78.1669	-2.16461	0.554614	-3.90291	9.50418e-05	0.00519217
ENSG00000078668	VDAC3	55.8984	-2.15739	0.77463	-2.78506	0.00535175	0.072697
ENSG00000139970	RTN1	27.1984	-2.15582	0.764984	-2.81813	0.00483044	0.0685972
ENSG00000101439	CST3	1093.01	-2.15395	0.525266	-4.10069	4.11928e-05	0.0026543
ENSG00000154589	LY96	32.1749	-2.14018	0.734816	-2.91254	0.00358497	0.0568992
ENSG00000114902	SPCS1	34.7793	-2.13148	0.782482	-2.724	0.00644965	0.0807074
ENSG00000100028	SNRPD3	42.3428	-2.11491	0.751904	-2.81273	0.00491223	0.0685972
ENSG00000157916	RER1	32.9358	-2.09478	0.788039	-2.65822	0.00785534	0.0888936
ENSG00000106266	SNX8	26.1547	-2.09347	0.763082	-2.74344	0.00607999	0.0784937
ENSG00000137364	TPMT	50.0926	-2.08715	0.748251	-2.78936	0.00528116	0.0723859
ENSG00000132965	ALOX5AP	41.5704	-2.08049	0.781971	-2.66057	0.00780091	0.0888385
ENSG00000135624	CCT7	40.9307	-2.07465	0.754535	-2.74958	0.00596726	0.0779673
ENSG00000154518	ATP5MC3	201.74	-2.07317	0.565572	-3.66561	0.000246748	0.0101652
ENSG00000180992	MRPL14	27.6755	-2.06929	0.778191	-2.65911	0.00783477	0.0888936
ENSG00000115233	PSMD14	39.744	-2.06781	0.676233	-3.05784	0.00222942	0.0428384
ENSG00000109861	CTSC	328.009	-2.0626	0.439296	-4.69524	2.66288e-06	0.000286792
ENSG00000111775	COX6A1	70.3765	-2.05563	0.612234	-3.35759	0.000786258	0.0231936
ENSG00000169021	UQCRFS1	41.5592	-2.04697	0.704472	-2.90568	0.00366451	0.0577965
ENSG00000166002	SMCO4	49.8199	-2.04295	0.749018	-2.72751	0.0063815	0.0804539
ENSG00000105185	PDCD5	38.0342	-2.04159	0.757449	-2.69536	0.00703135	0.085224
ENSG00000167645	YIF1B	32.2944	-2.0374	0.789777	-2.57972	0.00988813	0.0981632
ENSG00000148908	RGS10	34.0779	-2.03622	0.724465	-2.81065	0.00494418	0.0686096
ENSG00000182481	KPNA2	59.1937	-2.0361	0.611101	-3.33186	0.00086268	0.0246354
ENSG00000177556	ATOX1	55.0588	-2.03568	0.640089	-3.1803	0.0014712	0.0343428
ENSG00000014641	MDH1	66.3611	-2.03374	0.663963	-3.06303	0.00219107	0.0423551
ENSG00000145741	BTF3	78.8842	-2.01767	0.58196	-3.46703	0.000526243	0.0177078
ENSG00000132341	RAN	128.752	-2.01125	0.495197	-4.06152	4.87539e-05	0.00296416
ENSG00000105640	RPL18A	117.678	-2.00478	0.577104	-3.47386	0.000513021	0.017514
ENSG00000130811	EIF3G	29.317	-1.99837	0.758847	-2.63343	0.00845279	0.0922161
ENSG00000116288	PARK7	109.911	-1.99591	0.497375	-4.01288	5.99814e-05	0.00353281
ENSG00000117448	AKR1A1	65.7093	-1.99222	0.657234	-3.03121	0.00243574	0.045118
ENSG00000147677	EIF3H	63.7314	-1.98682	0.572996	-3.46742	0.000525481	0.0177078
ENSG00000116030	SUMO1	44.8402	-1.98163	0.707586	-2.80055	0.00510149	0.0703111
ENSG00000120280	CXorf21	86.5006	-1.97738	0.552152	-3.58123	0.000341981	0.0129558
ENSG00000204257	HLA-DMA	238.78	-1.96091	0.547161	-3.5838	0.000338631	0.0129558
ENSG00000118515	SGK1	243.047	-1.95311	0.473277	-4.12678	3.67871e-05	0.00241163
ENSG00000133706	LARS	46.8921	-1.94792	0.617503	-3.15451	0.00160765	0.0356114
ENSG00000100911	PSME2	377.182	-1.94478	0.56647	-3.43316	0.000596592	0.0191412
ENSG00000161057	PSMC2	59.833	-1.94081	0.629552	-3.08284	0.00205037	0.0407856
ENSG00000228474	OST4	61.5737	-1.93903	0.670333	-2.89263	0.00382028	0.0594317
ENSG00000165264	NDUFB6	31.9053	-1.93725	0.746671	-2.59451	0.00947257	0.0966356
ENSG00000189043	NDUFA4	208.019	-1.93226	0.548189	-3.52481	0.00042379	0.0152141
ENSG00000112695	COX7A2	131.223	-1.93031	0.619564	-3.11559	0.00183575	0.0380212
ENSG00000182247	UBE2E2	42.5331	-1.92286	0.657872	-2.92284	0.00346853	0.0557553
ENSG00000155368	DBI	205.463	-1.92212	0.459788	-4.18044	2.90942e-05	0.00197605
ENSG00000158864	NDUFS2	41.9228	-1.91883	0.664273	-2.88861	0.00386946	0.0600244
ENSG00000165629	ATP5F1C	92.6997	-1.91452	0.56051	-3.41568	0.000636232	0.0200693
ENSG00000184293	CLECL1	39.5691	-1.91283	0.656686	-2.91286	0.00358133	0.0568992
ENSG00000140374	ETFA	36.8405	-1.90642	0.734403	-2.59588	0.009435	0.0965135
ENSG00000034510	TMSB10	2391.97	-1.90492	0.473708	-4.0213	5.78777e-05	0.00346302
ENSG00000143870	PDIA6	52.0637	-1.8943	0.651178	-2.90905	0.00362535	0.0573151
ENSG00000115232	ITGA4	54.2105	-1.88345	0.577276	-3.26265	0.00110376	0.0290954
ENSG00000150753	CCT5	43.9667	-1.87916	0.691349	-2.71811	0.00656564	0.0813056
ENSG00000156587	UBE2L6	114.836	-1.86832	0.593458	-3.1482	0.00164281	0.0360231
ENSG00000109971	HSPA8	289.006	-1.8668	0.669429	-2.78864	0.00529296	0.0723859
ENSG00000164919	COX6C	153.13	-1.86073	0.555754	-3.34812	0.000813628	0.0236832
ENSG00000108010	GLRX3	33.1837	-1.85488	0.682445	-2.718	0.00656786	0.0813056
ENSG00000006715	VPS41	43.3267	-1.85351	0.639304	-2.89926	0.00374045	0.0585047
ENSG00000165916	PSMC3	32.462	-1.85186	0.69949	-2.64744	0.00811036	0.0904425
ENSG00000175216	CKAP5	29.8121	-1.84232	0.696688	-2.64439	0.00818372	0.0905978
ENSG00000105372	RPS19	276.894	-1.83652	0.517423	-3.54935	0.000386177	0.0142715
ENSG00000135678	CPM	37.8924	-1.83547	0.66247	-2.77064	0.00559465	0.0750499
ENSG00000116586	LAMTOR2	74.9103	-1.82986	0.647085	-2.82786	0.00468604	0.0676783
ENSG00000084754	HADHA	56.1131	-1.81985	0.636282	-2.86013	0.0042347	0.0637233
ENSG00000154451	GBP5	86.0921	-1.81743	0.667224	-2.72387	0.00645216	0.0807074
ENSG00000136689	IL1RN	146.986	-1.81702	0.551649	-3.29379	0.000988452	0.0268055
ENSG00000143106	PSMA5	72.0999	-1.81347	0.655872	-2.76497	0.00569273	0.0760689
ENSG00000248527	MTATP6P1	117.464	-1.80707	0.578847	-3.12185	0.00179718	0.0377733
ENSG00000178741	COX5A	96.8453	-1.80483	0.592825	-3.04446	0.00233102	0.0438243
ENSG00000118640	VAMP8	163.536	-1.80118	0.614021	-2.93342	0.00335254	0.0544418
ENSG00000128284	APOL3	40.241	-1.79503	0.689316	-2.60407	0.00921239	0.0956946
ENSG00000241837	ATP5PO	40.2522	-1.78804	0.670806	-2.66551	0.00768711	0.088083
ENSG00000143977	SNRPG	142.593	-1.78775	0.65455	-2.73127	0.00630909	0.0799399
ENSG00000075142	SRI	60.0345	-1.77829	0.665698	-2.67131	0.00755562	0.0873648
ENSG00000147604	RPL7	208.714	-1.77765	0.512346	-3.46963	0.000521177	0.0176989
ENSG00000242574	HLA-DMB	219.146	-1.76792	0.465814	-3.79532	0.000147451	0.00703563
ENSG00000204264	PSMB8	141.716	-1.76499	0.615401	-2.86803	0.00413032	0.0626888
ENSG00000146066	HIGD2A	58.2838	-1.76062	0.677043	-2.60045	0.00931016	0.0960182
ENSG00000155115	GTF3C6	82.1942	-1.75562	0.522955	-3.35712	0.00078758	0.0231936
ENSG00000090487	SPG21	38.2905	-1.75294	0.679366	-2.58026	0.00987255	0.0981632
ENSG00000116459	ATP5PB	104.386	-1.74847	0.590755	-2.95973	0.00307913	0.0513574
ENSG00000167004	PDIA3	163.501	-1.74172	0.492543	-3.53618	0.00040596	0.0147852
ENSG00000135940	COX5B	166.47	-1.73876	0.565032	-3.07728	0.00208902	0.0411391
ENSG00000115956	PLEK	358.502	-1.73616	0.472462	-3.6747	0.000238126	0.00991842
ENSG00000212907	MT-ND4L	1091.66	-1.73077	0.40293	-4.29545	1.74339e-05	0.00132762
ENSG00000108518	PFN1	621.597	-1.72873	0.560012	-3.08695	0.00202223	0.0404393
ENSG00000089063	TMEM230	42.1549	-1.72362	0.652299	-2.64238	0.0082325	0.0908982
ENSG00000073803	MAP3K13	55.3934	-1.72267	0.566436	-3.04124	0.00235606	0.0441849
ENSG00000145425	RPS3A	80.1443	-1.71023	0.566469	-3.01911	0.0025352	0.0458936
ENSG00000077549	CAPZB	86.1627	-1.7098	0.573838	-2.97958	0.00288647	0.0494639
ENSG00000169100	SLC25A6	81.1982	-1.70908	0.615059	-2.77873	0.00545726	0.0734684
ENSG00000155849	ELMO1	35.6138	-1.70772	0.649843	-2.6279	0.00859139	0.0927944
ENSG00000198804	MT-CO1	2567.79	-1.69891	0.383742	-4.42721	9.54601e-06	0.000782254
ENSG00000101608	MYL12A	255.317	-1.69838	0.504432	-3.36691	0.000760143	0.0229346
ENSG00000065518	NDUFB4	67.2092	-1.69279	0.565853	-2.99157	0.00277549	0.0485485
ENSG00000166710	B2M	4049.35	-1.69105	0.445452	-3.79624	0.000146904	0.00703563
ENSG00000115128	SF3B6	41.2784	-1.68605	0.640574	-2.63209	0.00848625	0.0922161
ENSG00000156508	EEF1A1	455.557	-1.68472	0.450519	-3.73951	0.000184382	0.00820941
ENSG00000108639	SYNGR2	155.355	-1.68241	0.618534	-2.72	0.00652812	0.0812137
ENSG00000126709	IFI6	182.432	-1.66949	0.516659	-3.23131	0.00123223	0.0309695
ENSG00000075624	ACTB	4606.75	-1.66712	0.485924	-3.43083	0.000601733	0.0191412
ENSG00000178982	EIF3K	80.1225	-1.6651	0.57137	-2.91423	0.00356572	0.0568544
ENSG00000143621	ILF2	45.7981	-1.6618	0.612062	-2.71509	0.00662571	0.0818873
ENSG00000117091	CD48	52.1067	-1.65664	0.626098	-2.64597	0.0081457	0.0904425
ENSG00000136960	ENPP2	97.942	-1.64968	0.578609	-2.85112	0.00435653	0.0645911
ENSG00000142089	IFITM3	575.619	-1.63915	0.421655	-3.88743	0.000101312	0.00537879
ENSG00000138758	2021-09-11	45.4701	-1.63603	0.607235	-2.69423	0.00705515	0.0852384
ENSG00000277791	PSMB3	130.457	-1.62967	0.563437	-2.89238	0.00382337	0.0594317
ENSG00000168288	MMADHC	45.6947	-1.62798	0.593415	-2.74341	0.00608042	0.0784937
ENSG00000213064	SFT2D2	88.3838	-1.61868	0.515069	-3.14265	0.00167423	0.0362385
ENSG00000131174	COX7B	178.195	-1.61461	0.487026	-3.31523	0.000915672	0.0258549
ENSG00000115415	STAT1	490.587	-1.61279	0.488429	-3.302	0.00095998	0.0263602
ENSG00000100316	RPL3	169.833	-1.61105	0.532003	-3.02826	0.00245963	0.0452271
ENSG00000124357	NAGK	133.721	-1.6083	0.553921	-2.90349	0.00369035	0.0579514
ENSG00000171522	PTGER4	56.5038	-1.59798	0.59169	-2.70071	0.00691914	0.0846606
ENSG00000142168	SOD1	52.4708	-1.59763	0.606723	-2.63321	0.00845815	0.0922161
ENSG00000149273	RPS3	201.774	-1.59745	0.568071	-2.81206	0.00492255	0.0685972
ENSG00000087086	FTL	3114.62	-1.58223	0.523744	-3.021	0.00251944	0.0457688
ENSG00000144713	RPL32	103.869	-1.58135	0.504237	-3.13613	0.00171192	0.0365613
ENSG00000115268	RPS15	134.411	-1.57523	0.601729	-2.61784	0.00884871	0.0942237
ENSG00000204136	GGTA1P	61.1269	-1.5751	0.573046	-2.74865	0.00598415	0.0780528
ENSG00000213585	VDAC1	67.786	-1.56627	0.596594	-2.62535	0.0086559	0.0930911
ENSG00000198786	MT-ND5	834.541	-1.56398	0.403232	-3.87861	0.000105055	0.00553852
ENSG00000138069	RAB1A	88.7259	-1.54772	0.550748	-2.81022	0.00495074	0.0686096
ENSG00000184983	NDUFA6	72.2709	-1.53138	0.570024	-2.68651	0.00722018	0.0857212
ENSG00000057608	GDI2	198.022	-1.52657	0.472575	-3.23033	0.00123648	0.0309695
ENSG00000149269	PAK1	103.982	-1.51558	0.499922	-3.03163	0.00243234	0.045118
ENSG00000132963	POMP	238.277	-1.51496	0.472957	-3.20317	0.00135925	0.0324284
ENSG00000119917	IFIT3	49.2152	-1.51068	0.579162	-2.60838	0.00909708	0.0955411
ENSG00000174444	RPL4	204.031	-1.49362	0.451628	-3.3072	0.000942337	0.0263602
ENSG00000103811	CTSH	261.954	-1.48915	0.423241	-3.51845	0.000434074	0.0155094
ENSG00000027697	IFNGR1	135.293	-1.47897	0.524835	-2.81797	0.00483286	0.0685972
ENSG00000075785	RAB7A	97.9216	-1.47692	0.529968	-2.78682	0.0053228	0.0725653
ENSG00000165678	GHITM	86.2452	-1.45275	0.561774	-2.58601	0.0097095	0.09747
ENSG00000197958	RPL12	120.876	-1.44063	0.477462	-3.01727	0.00255066	0.0458936
ENSG00000177954	RPS27	230.534	-1.44056	0.456396	-3.15639	0.00159736	0.0356114
ENSG00000084207	GSTP1	265.156	-1.42877	0.502491	-2.84337	0.00446397	0.0656021
ENSG00000140264	SERF2	426.019	-1.41831	0.469346	-3.02188	0.00251212	0.0457461
ENSG00000131143	COX4I1	209.863	-1.41822	0.527216	-2.69002	0.00714468	0.0857212
ENSG00000198727	MT-CYB	1106.87	-1.41695	0.467706	-3.02957	0.00244902	0.0452271
ENSG00000140988	RPS2	91.56	-1.41389	0.52789	-2.67839	0.00739779	0.0867371
ENSG00000147416	ATP6V1B2	143.195	-1.40402	0.497676	-2.82116	0.00478503	0.0685972
ENSG00000125743	SNRPD2	85.2144	-1.4002	0.497648	-2.81363	0.00489856	0.0685972
ENSG00000196396	PTPN1	71.7243	-1.39955	0.537995	-2.60143	0.00928371	0.0960081
ENSG00000154723	ATP5PF	93.1243	-1.39867	0.492306	-2.84106	0.00449644	0.0659507
ENSG00000198886	MT-ND4	2791.24	-1.384	0.515814	-2.68313	0.00729359	0.0861171
ENSG00000172757	CFL1	560.72	-1.38261	0.517103	-2.67376	0.00750058	0.0871293
ENSG00000089157	RPLP0	135.858	-1.38125	0.504887	-2.73576	0.00622364	0.0792568
ENSG00000111348	ARHGDIB	394.131	-1.37527	0.467617	-2.94103	0.00327127	0.0536856
ENSG00000163466	ARPC2	636.591	-1.35555	0.430123	-3.15153	0.00162418	0.0358032
ENSG00000161016	RPL8	208.474	-1.32778	0.513896	-2.58376	0.00977298	0.0978466
ENSG00000169442	CD52	603.764	-1.30189	0.461689	-2.81983	0.00480487	0.0685972
ENSG00000198712	MT-CO2	1640.48	-1.29083	0.415497	-3.10671	0.0018918	0.0388617
ENSG00000213741	RPS29	148.153	-1.28593	0.492162	-2.61282	0.00897987	0.0948169
ENSG00000110848	CD69	213.575	-1.26644	0.463128	-2.73454	0.00624684	0.0794181
ENSG00000119335	SET	173.901	-1.21275	0.441619	-2.74614	0.00603019	0.0781127
ENSG00000143933	CALM2	583.226	-1.18826	0.442079	-2.68789	0.00719041	0.0857212
ENSG00000023445	BIRC3	371.467	-1.12974	0.433595	-2.60551	0.00917367	0.0956946
ENSG00000136167	LCP1	670.078	-1.12534	0.432165	-2.60396	0.00921531	0.0956946
ENSG00000198938	MT-CO3	1240.98	-1.0743	0.406153	-2.64507	0.00816735	0.0905495
Note: The genes highlighted in yellow are labeled in Figure 3.

## Sheet: monocyte DEGs (vs CD14+CD1c+)
Supplementary Table 3. List of differentially expressed genes in the present study. (Genes upregulated in monocytes ralative to CD14+CD1c+ cells)
gene_id	gene_name	baseMean	log2FoldChange	lfcSE	stat	pvalue	padj
ENSG00000242550	SERPINB10	8.87564	7.46096	1.59174	4.6873	2.77e-06	0.00029
ENSG00000257017	HP	5.95976	6.76925	1.87315	3.61384	0.000302	0.0117851
ENSG00000134198	TSPAN2	6.08469	5.80005	1.82956	3.17018	0.00152345	0.0349097
ENSG00000274422	AC245060.5	10.1882	5.62792	1.4878	3.78272	0.000155	0.00730925
ENSG00000259712	AC023906.5	8.80623	5.52635	1.46657	3.76822	0.000164	0.00764327
ENSG00000176595	KBTBD11	6.22086	4.98246	1.66504	2.99239	0.00276799	0.0485485
ENSG00000167680	SEMA6B	6.26831	4.93627	1.57331	3.13752	0.00170385	0.0364925
ENSG00000242163	AL121769.1	6.10867	4.84138	1.62878	2.9724	0.00295478	0.0499463
ENSG00000159339	PADI4	16.4968	4.8297	0.992178	4.86778	1.13e-06	0.000156
ENSG00000018280	SLC11A1	74.1821	4.76372	0.723557	6.58375	4.59e-11	3.14e-08
ENSG00000197046	SIGLEC15	8.35716	4.6832	1.41198	3.31677	0.000911	0.0258095
ENSG00000248734	AC008906.1	8.30957	4.67527	1.42987	3.26973	0.00107651	0.0285769
ENSG00000142405	NLRP12	10.0046	4.67307	1.22729	3.80764	0.00014	0.00678013
ENSG00000182378	PLCXD1	43.1119	4.66982	0.737612	6.331	2.44e-10	1.22e-07
ENSG00000249835	VCAN-AS1	7.45636	4.58218	1.44375	3.17381	0.00150452	0.0346867
ENSG00000138061	CYP1B1	38.0926	4.5803	0.850245	5.38703	7.16e-08	1.54e-05
ENSG00000264343	NOTCH2NL	7.30248	4.569	1.49951	3.04699	0.00231142	0.0437835
ENSG00000183019	MCEMP1	23.1129	4.54057	0.879362	5.16349	2.42e-07	4.06e-05
ENSG00000173930	SLCO4C1	13.9529	4.45052	1.10761	4.01812	5.87e-05	0.00348238
ENSG00000177169	ULK1	12.0786	4.34234	1.04149	4.16937	3.05e-05	0.002056
ENSG00000117298	ECE1	18.3484	4.30434	0.88693	4.85308	1.22e-06	0.000164
ENSG00000171236	LRG1	17.7806	4.28454	0.915751	4.67872	2.89e-06	0.000298
ENSG00000260078	AC007342.3	6.04898	4.27728	1.55352	2.75328	0.00590019	0.0773592
ENSG00000136026	CKAP4	28.8298	4.2759	0.736669	5.80438	6.46e-09	2.32e-06
ENSG00000221823	PPP3R1	9.40172	4.18349	1.15639	3.61771	0.000297	0.0116707
ENSG00000198734	F5	5.67677	4.1727	1.48565	2.80867	0.00497473	0.0688155
ENSG00000273033	LINC02035	5.85016	4.14374	1.54763	2.67748	0.0074178	0.0868367
ENSG00000268734	AC245128.3	39.9414	4.13028	0.710944	5.80957	6.26e-09	2.32e-06
ENSG00000014914	MTMR11	8.76387	4.09503	1.17627	3.48136	0.000499	0.0172526
ENSG00000104918	RETN	46.4397	4.07499	0.823888	4.94605	7.57e-07	0.000117
ENSG00000124469	CEACAM8	6.96295	4.0526	1.56983	2.58155	0.00983581	0.0980516
ENSG00000120885	CLU	7.08033	4.0418	1.35547	2.98185	0.00286515	0.0494639
ENSG00000180846	CSNK1G2-AS1	12.0767	3.8901	1.36597	2.84787	0.00440128	0.0648071
ENSG00000100330	MTMR3	6.26882	3.84077	1.39778	2.74778	0.00600007	0.0781127
ENSG00000137801	THBS1	205.32	3.77433	0.562772	6.70667	1.99e-11	1.5e-08
ENSG00000225101	OR52K3P	8.55281	3.73343	1.29487	2.88326	0.00393586	0.060556
ENSG00000163220	S100A9	1823.69	3.71714	0.54431	6.82909	8.55e-12	9.2e-09
ENSG00000276107	AC037198.1	15.8921	3.69635	1.04595	3.53397	0.000409	0.0148374
ENSG00000143546	S100A8	1636.69	3.69466	0.544343	6.78737	1.14e-11	1.08e-08
ENSG00000163221	S100A12	51.5029	3.67729	0.658867	5.58124	2.39e-08	6.25e-06
ENSG00000038427	VCAN	701.246	3.62108	1.25541	2.88437	0.00392193	0.0604651
ENSG00000106258	CYP3A5	11.4317	3.58763	1.00611	3.56586	0.000363	0.0135354
ENSG00000126262	FFAR2	13.1007	3.57192	1.07066	3.33619	0.000849	0.0243472
ENSG00000186431	FCAR	36.914	3.51154	0.767637	4.57448	4.77e-06	0.000439
ENSG00000279283	AC131009.4	7.41386	3.45083	1.31943	2.61539	0.00891258	0.0943707
ENSG00000250461	AC122718.1	60.6078	3.43097	0.717788	4.77992	1.75e-06	0.000218
ENSG00000197405	C5AR1	116.058	3.39135	0.729109	4.65137	3.3e-06	0.000323
ENSG00000135929	CYP27A1	6.19718	3.34602	1.2884	2.59704	0.00940299	0.0963849
ENSG00000135249	RINT1	8.6095	3.30652	1.27746	2.58835	0.00964361	0.097067
ENSG00000251194	AL133330.1	8.72967	3.29921	1.12669	2.92822	0.00340906	0.0551522
ENSG00000108932	SLC16A6	10.4431	3.25958	1.10836	2.94091	0.00327254	0.0536856
ENSG00000135052	GOLM1	11.6528	3.25791	1.03187	3.15728	0.00159248	0.0356114
ENSG00000132003	ZSWIM4	17.4219	3.14657	0.914637	3.44024	0.000581	0.0188052
ENSG00000240695	AC117382.1	10.3867	3.14313	1.18778	2.64622	0.00813959	0.0904425
ENSG00000140090	SLC24A4	14.8307	3.13927	1.05423	2.97779	0.00290331	0.0494639
ENSG00000048342	CC2D2A	8.57802	3.12493	1.1745	2.66065	0.00779892	0.0888385
ENSG00000221817	PPP3CB-AS1	12.751	3.12152	1.08604	2.87422	0.00405026	0.0621242
ENSG00000255443	CD44-AS1	21.3203	3.11278	0.8537	3.64622	0.000266	0.0106718
ENSG00000250659	AP001363.1	11.4625	3.11015	1.14083	2.7262	0.00640672	0.0805004
ENSG00000131781	FMO5	9.83765	3.05832	1.07771	2.83781	0.00454242	0.0662679
ENSG00000136068	FLNB	13.4909	3.05664	0.967916	3.15796	0.00158875	0.0356114
ENSG00000106003	LFNG	12.9343	3.04573	0.981525	3.10306	0.00191528	0.0389586
ENSG00000185950	IRS2	26.2133	3.02326	0.865874	3.49157	0.00048	0.0166825
ENSG00000052749	RRP12	43.3854	2.97948	0.612211	4.86674	1.13e-06	0.000156
ENSG00000182389	CACNB4	8.91494	2.97092	1.11162	2.67261	0.00752637	0.0872943
ENSG00000070444	MNT	15.8963	2.96385	0.846743	3.50029	0.000465	0.0162211
ENSG00000104419	NDRG1	67.8944	2.95593	0.610525	4.84161	1.29e-06	0.00017
ENSG00000105329	TGFB1	10.6364	2.95571	1.04641	2.82463	0.0047335	0.068233
ENSG00000150510	FAM124A	10.9599	2.85963	1.02811	2.78143	0.005412	0.0731202
ENSG00000137177	KIF13A	21.8728	2.85355	0.82435	3.46158	0.000537	0.0177569
ENSG00000186350	RXRA	72.5982	2.84566	0.595449	4.77902	1.76e-06	0.000218
ENSG00000133246	PRAM1	12.0695	2.8342	1.04644	2.70842	0.00676046	0.0830084
ENSG00000230562	FAM133DP	13.0086	2.83181	1.02718	2.75687	0.00583582	0.0768119
ENSG00000088992	TESC	9.95034	2.81971	1.07594	2.62069	0.00877514	0.0937732
ENSG00000204103	MAFB	14.5781	2.79509	0.871433	3.20746	0.00133911	0.0322541
ENSG00000258302	AC025034.1	17.0704	2.77432	0.816123	3.39939	0.000675	0.0210392
ENSG00000187116	LILRA5	32.9638	2.77407	0.625168	4.43731	9.11e-06	0.000755
ENSG00000118513	MYB	12.5268	2.76116	0.912566	3.02571	0.00248048	0.0453287
ENSG00000175066	GK5	14.4325	2.74752	0.888278	3.09309	0.00198083	0.0397167
ENSG00000168071	CCDC88B	25.5708	2.73709	0.827919	3.30598	0.000946	0.0263602
ENSG00000167470	MIDN	20.0854	2.72787	0.873275	3.12372	0.00178577	0.0377114
ENSG00000140406	TLNRD1	21.6243	2.69997	0.763085	3.53824	0.000403	0.0147416
ENSG00000136830	FAM129B	15.4369	2.68189	0.89359	3.00125	0.00268871	0.047807
ENSG00000163257	DCAF16	10.8014	2.66104	0.968977	2.74624	0.00602828	0.0781127
ENSG00000178951	ZBTB7A	15.8338	2.63456	0.910728	2.89281	0.0038181	0.0594317
ENSG00000130164	LDLR	68.4089	2.63082	0.638362	4.12121	3.77e-05	0.00244941
ENSG00000239280	AC108693.1	14.5701	2.63056	0.855213	3.07591	0.0020986	0.0411391
ENSG00000117984	CTSD	70.9442	2.6163	0.524473	4.98843	6.09e-07	9.56e-05
ENSG00000172932	ANKRD13D	26.9083	2.6146	0.7095	3.68512	0.000229	0.00968183
ENSG00000204590	GNL1	15.1076	2.6116	0.988388	2.64228	0.00823497	0.0908982
ENSG00000196352	CD55	202.19	2.60691	0.487747	5.34481	9.05e-08	1.84e-05
ENSG00000116852	KIF21B	11.8011	2.59864	1.00062	2.59703	0.00940329	0.0963849
ENSG00000285366	AC008533.1	16.9138	2.59173	0.898292	2.88518	0.00391188	0.0604337
ENSG00000203710	CR1	20.0911	2.57409	0.823508	3.12576	0.00177345	0.0375564
ENSG00000139946	PELI2	15.7881	2.56838	0.841391	3.05254	0.00226911	0.043154
ENSG00000160796	NBEAL2	12.5027	2.55913	0.985492	2.5968	0.00940964	0.0963849
ENSG00000248323	LUCAT1	14.218	2.55795	0.897074	2.85144	0.00435216	0.0645911
ENSG00000240849	TMEM189	13.8935	2.55667	0.861168	2.96884	0.00298924	0.0503793
ENSG00000145632	PLK2	17.8383	2.54255	0.949886	2.67669	0.00743529	0.0869065
ENSG00000011198	ABHD5	56.3809	2.52933	0.595389	4.24819	2.16e-05	0.00157954
ENSG00000070614	NDST1	14.8932	2.51293	0.836833	3.0029	0.00267419	0.0476948
ENSG00000167703	SLC43A2	52.6174	2.50381	0.620023	4.03826	5.38e-05	0.00324771
ENSG00000157764	BRAF	35.5183	2.50216	0.614749	4.07021	4.7e-05	0.00290262
ENSG00000279838	AL356273.3	29.6777	2.49949	0.760322	3.28741	0.00101114	0.0272248
ENSG00000131759	RARA	16.8092	2.49439	0.855969	2.91411	0.00356707	0.0568544
ENSG00000224397	SMIM25	26.0677	2.48085	0.717933	3.45555	0.000549	0.0180009
ENSG00000166949	SMAD3	12.7359	2.47108	0.918178	2.69129	0.00711771	0.0855828
ENSG00000140367	UBE2Q2	25.7465	2.47026	0.762137	3.24122	0.00119018	0.0303376
ENSG00000127663	KDM4B	11.4343	2.46721	0.93941	2.62634	0.0086308	0.0929537
ENSG00000106780	MEGF9	69.8653	2.43592	0.634584	3.83861	0.000124	0.00626063
ENSG00000140564	FURIN	13.7209	2.42834	0.884212	2.74633	0.00602656	0.0781127
ENSG00000136869	TLR4	92.2558	2.41997	0.689805	3.50819	0.000451	0.0159686
ENSG00000109099	PMP22	54.6412	2.4128	0.60965	3.95768	7.57e-05	0.00438901
ENSG00000161835	GRASP	17.858	2.39537	0.823446	2.90896	0.00362639	0.0573151
ENSG00000010327	STAB1	16.3472	2.38116	0.889819	2.67601	0.00745054	0.0869499
ENSG00000139289	PHLDA1	13.3515	2.37675	0.894082	2.65831	0.00785328	0.0888936
ENSG00000148411	NACC2	14.0057	2.36481	0.904474	2.61457	0.00893391	0.0944639
ENSG00000104687	GSR	20.8218	2.35132	0.759323	3.0966	0.00195751	0.0393537
ENSG00000077044	DGKD	19.7069	2.34822	0.788271	2.97895	0.00289233	0.0494639
ENSG00000107560	RAB11FIP2	15.1456	2.33414	0.86825	2.68833	0.00718099	0.0857212
ENSG00000282826	FRG1CP	13.2125	2.32468	0.900617	2.58121	0.00984547	0.0980516
ENSG00000153395	LPCAT1	28.2065	2.31748	0.736364	3.14719	0.00164849	0.0360231
ENSG00000128383	APOBEC3A	51.7708	2.31717	0.636804	3.63876	0.000274	0.0109278
ENSG00000137449	CPEB2	26.1065	2.31314	0.776652	2.97835	0.00289807	0.0494639
ENSG00000179820	MYADM	80.1093	2.30222	0.550249	4.18396	2.86e-05	0.00197605
ENSG00000125810	CD93	65.2565	2.29786	0.5297	4.33805	1.44e-05	0.00111727
ENSG00000124942	AHNAK	301.49	2.26498	0.488637	4.6353	3.56e-06	0.000344
ENSG00000136286	MYO1G	37.1895	2.25055	0.649342	3.46589	0.000528	0.0177078
ENSG00000163412	EIF4E3	22.6463	2.24051	0.731948	3.06102	0.00220583	0.0425314
ENSG00000060558	GNA15	16.7346	2.21563	0.845921	2.61919	0.00881393	0.0939862
ENSG00000070214	SLC44A1	247.926	2.20535	0.5293	4.16654	3.09e-05	0.00206327
ENSG00000166825	ANPEP	52.8769	2.19429	0.573453	3.82645	0.00013	0.00649089
ENSG00000204131	NHSL2	22.9805	2.19181	0.83948	2.61092	0.00902998	0.0952126
ENSG00000188404	SELL	41.4023	2.18625	0.584793	3.73851	0.000185	0.00820941
ENSG00000279159	AC003681.1	43.8804	2.17911	0.699001	3.11747	0.00182411	0.0379501
ERCC00136	ERCC00136	24.4558	2.17663	0.789732	2.75617	0.00584826	0.0768119
ENSG00000148737	TCF7L2	33.5536	2.17524	0.670614	3.24366	0.00118006	0.0302602
ENSG00000112715	VEGFA	48.3974	2.16987	0.649819	3.33919	0.00084	0.0241774
ENSG00000244227	LRRC77P	29.6424	2.14967	0.707299	3.03928	0.00237148	0.0443061
ENSG00000118689	FOXO3	20.9066	2.14951	0.781321	2.75112	0.00593916	0.077735
ENSG00000197555	SIPA1L1	28.9828	2.13975	0.657645	3.25366	0.00113928	0.0295155
ENSG00000112242	E2F3	26.4915	2.11565	0.670649	3.15464	0.00160699	0.0356114
ENSG00000178209	PLEC	46.031	2.07477	0.642575	3.22883	0.00124297	0.031029
ENSG00000051620	HEBP2	22.7898	2.0747	0.772605	2.68533	0.00724582	0.0858903
ENSG00000066027	PPP2R5A	51.0336	2.05344	0.576324	3.56299	0.000367	0.0136168
ENSG00000180376	CCDC66	20.4574	2.05068	0.723168	2.83569	0.00457268	0.0664227
ENSG00000065809	FAM107B	42.9591	2.0338	0.598613	3.39752	0.00068	0.0210969
ENSG00000133657	ATP13A3	133.901	2.03184	0.477214	4.25772	2.07e-05	0.00154157
ENSG00000162889	MAPKAPK2	24.2159	2.02385	0.782948	2.58491	0.00974032	0.0976493
ENSG00000137845	ADAM10	107.31	2.01721	0.619453	3.25643	0.00112821	0.0294148
ENSG00000124731	TREM1	47.6667	2.01324	0.640735	3.14207	0.00167758	0.0362385
ENSG00000145819	ARHGAP26	88.1074	2.0016	0.512001	3.90936	9.25e-05	0.00515116
ENSG00000134531	EMP1	45.1635	1.99561	0.650847	3.06618	0.00216814	0.0422367
ENSG00000144579	CTDSP1	20.7161	1.99082	0.732427	2.71812	0.00656548	0.0813056
ENSG00000177733	HNRNPA0	26.2461	1.98327	0.683207	2.90289	0.00369739	0.0579514
ENSG00000070961	ATP2B1	291.302	1.97597	0.390514	5.05993	4.19e-07	6.73e-05
ENSG00000234545	FAM133B	36.6581	1.96059	0.683008	2.87052	0.00409796	0.0626664
ENSG00000101421	CHMP4B	19.0307	1.95704	0.754944	2.5923	0.00953354	0.096734
ENSG00000113070	HBEGF	248.103	1.95426	0.511725	3.81897	0.000134	0.00660324
ENSG00000069974	RAB27A	20.741	1.9542	0.745015	2.62303	0.00871518	0.0934619
ENSG00000169895	SYAP1	102.704	1.94615	0.5172	3.76286	0.000168	0.00772206
ENSG00000065989	PDE4A	22.2118	1.94199	0.728407	2.66608	0.00767415	0.088083
ENSG00000151651	ADAM8	40.6349	1.93733	0.593166	3.26609	0.00109045	0.0288452
ENSG00000147454	SLC25A37	30.0788	1.9279	0.672135	2.86832	0.00412654	0.0626888
ENSG00000171867	PRNP	45.1056	1.92501	0.6379	3.01773	0.00254675	0.0458936
ENSG00000244482	LILRA6	24.3879	1.90773	0.70666	2.69964	0.00694144	0.0846606
ENSG00000059728	MXD1	204.895	1.90489	0.592974	3.21244	0.00131613	0.0320074
ENSG00000142227	EMP3	107.586	1.88123	0.668767	2.81299	0.00490834	0.0685972
ENSG00000106392	C1GALT1	45.5254	1.87887	0.721946	2.60251	0.00925437	0.0959453
ENSG00000155903	RASA2	40.3362	1.8787	0.609282	3.08347	0.00204601	0.0407856
ENSG00000161638	ITGA5	32.989	1.87455	0.678079	2.76451	0.00570088	0.0760689
ENSG00000205269	TMEM170B	34.0912	1.87075	0.719724	2.59926	0.0093424	0.0962191
ENSG00000123684	LPGAT1	48.3351	1.85727	0.591302	3.14099	0.00168377	0.0362684
ENSG00000131042	LILRB2	67.2608	1.84885	0.56067	3.29757	0.000975	0.0266389
ENSG00000267519	AC020916.1	26.7546	1.83946	0.686764	2.67845	0.00739637	0.0867371
ENSG00000055483	USP36	57.3982	1.83432	0.563434	3.25561	0.00113149	0.0294148
ENSG00000168036	CTNNB1	177.315	1.82296	0.494005	3.69017	0.000224	0.00954529
ENSG00000163788	SNRK	38.9043	1.82093	0.597936	3.04537	0.00232395	0.0438007
ENSG00000071054	MAP4K4	33.8396	1.79611	0.655447	2.74028	0.00613875	0.0788022
ENSG00000239998	LILRA2	34.7186	1.79083	0.635089	2.81981	0.00480523	0.0685972
ENSG00000230551	AC021078.1	54.5242	1.78992	0.559923	3.19673	0.00138996	0.0330566
ENSG00000186594	MIR22HG	31.2638	1.78789	0.640948	2.78944	0.00527987	0.0723859
ENSG00000120738	EGR1	143.168	1.77622	0.455854	3.89646	9.76e-05	0.00529399
ENSG00000038219	BOD1L1	130.734	1.77206	0.557267	3.17992	0.00147316	0.0343428
ENSG00000076944	STXBP2	45.7111	1.74884	0.593188	2.94821	0.00319616	0.0528837
ENSG00000134186	PRPF38B	114.087	1.74802	0.502644	3.47765	0.000506	0.0174131
ENSG00000153250	RBMS1	94.6442	1.74536	0.496735	3.51366	0.000442	0.0157174
ENSG00000143384	MCL1	282.582	1.74444	0.443162	3.93636	8.27e-05	0.00472488
ENSG00000153914	SREK1	88.4018	1.74122	0.479026	3.63491	0.000278	0.0110336
ENSG00000163625	WDFY3	28.9825	1.73972	0.655386	2.6545	0.00794268	0.0893729
ENSG00000110047	EHD1	46.7624	1.72952	0.637902	2.71127	0.00670263	0.0824325
ENSG00000279166	AC009951.1	69.1284	1.72518	0.525091	3.28549	0.00101805	0.0273136
ENSG00000172322	CLEC12A	68.623	1.70363	0.538962	3.16095	0.00157255	0.0354953
ENSG00000101236	RNF24	31.0883	1.69647	0.652278	2.60083	0.00929974	0.0960182
ENSG00000118985	ELL2	32.7414	1.68794	0.637715	2.64686	0.00812431	0.0904425
ENSG00000104093	DMXL2	190.95	1.68735	0.542598	3.10977	0.00187235	0.0385673
ENSG00000090686	USP48	57.1194	1.68528	0.58868	2.86281	0.00419903	0.063313
ENSG00000280138	AC027290.2	44.5134	1.68385	0.634632	2.65327	0.00797169	0.0895657
ENSG00000124831	LRRFIP1	390.136	1.68132	0.385018	4.36687	1.26e-05	0.00100022
ENSG00000167522	ANKRD11	66.0312	1.67012	0.559128	2.987	0.00281729	0.0490521
ENSG00000170525	PFKFB3	35.152	1.66759	0.625848	2.66453	0.0077096	0.0881691
ENSG00000169826	CSGALNACT2	50.1427	1.66568	0.624205	2.66848	0.00761949	0.0878338
ENSG00000141298	SSH2	69.2962	1.65949	0.559254	2.96733	0.00300395	0.0504383
ENSG00000067208	EVI5	66.6058	1.65049	0.532694	3.09839	0.00194573	0.0392215
ENSG00000125753	VASP	64.4601	1.64497	0.50091	3.28396	0.00102359	0.0273647
ENSG00000172939	OXSR1	62.0903	1.64098	0.548314	2.99278	0.00276451	0.0485485
ENSG00000101745	ANKRD12	186.248	1.63133	0.484689	3.36572	0.000763	0.0229346
ENSG00000130522	JUND	81.4003	1.62091	0.625648	2.59077	0.00957606	0.0968027
ENSG00000075426	FOSL2	75.8363	1.58577	0.51467	3.08114	0.00206208	0.0408031
ENSG00000141551	CSNK1D	34.503	1.58482	0.602231	2.63157	0.00849908	0.0922161
ENSG00000125772	GPCPD1	285.738	1.5815	0.473436	3.34047	0.000836	0.0241586
ENSG00000111913	RIPOR2	75.922	1.57791	0.504298	3.12892	0.00175452	0.0372601
ENSG00000145734	BDP1	92.7561	1.57659	0.522337	3.01835	0.00254158	0.0458936
ENSG00000092820	EZR	193.352	1.56493	0.415437	3.76695	0.000165	0.00764327
ENSG00000121316	PLBD1	63.9904	1.56176	0.512778	3.04568	0.00232154	0.0438007
ENSG00000185658	BRWD1	72.8543	1.55949	0.557728	2.79615	0.00517146	0.0711454
ENSG00000123983	ACSL3	54.666	1.55795	0.52007	2.99565	0.00273857	0.0483515
ENSG00000119535	CSF3R	72.961	1.55495	0.594506	2.61553	0.00890902	0.0943707
ENSG00000171988	JMJD1C	185.453	1.54196	0.432271	3.56711	0.000361	0.0135354
ENSG00000065613	SLK	56.928	1.53565	0.544383	2.8209	0.00478892	0.0685972
ENSG00000127954	STEAP4	155.291	1.52383	0.577178	2.64015	0.008287	0.0912054
ENSG00000010404	IDS	58.1631	1.52281	0.565689	2.69195	0.00710356	0.0855491
ENSG00000026508	CD44	861.674	1.51825	0.413672	3.67018	0.000242	0.01004
ENSG00000130779	CLIP1	48.6289	1.50061	0.559934	2.67997	0.00736286	0.0865969
ENSG00000186407	CD300E	110.756	1.50035	0.532766	2.81615	0.00486026	0.0685972
ENSG00000072786	STK10	45.997	1.49325	0.553335	2.69864	0.00696241	0.0846606
ENSG00000090376	IRAK3	104.291	1.49031	0.547693	2.72106	0.00650725	0.0812137
ENSG00000139318	DUSP6	84.7483	1.48943	0.506898	2.93833	0.00329988	0.0538481
ENSG00000183696	UPP1	86.9962	1.47612	0.482812	3.05734	0.00223312	0.0428384
ENSG00000054523	KIF1B	44.3352	1.46569	0.559995	2.61732	0.00886234	0.0942358
ENSG00000245532	NEAT1	2041.78	1.46077	0.390708	3.73878	0.000185	0.00820941
ENSG00000101596	SMCHD1	112.557	1.45633	0.510209	2.85438	0.0043121	0.0643001
ENSG00000135218	CD36	134.86	1.45272	0.490378	2.96245	0.00305197	0.0510173
ENSG00000101782	RIOK3	62.346	1.44323	0.540986	2.66778	0.00763538	0.0878826
ENSG00000089280	FUS	74.003	1.43128	0.517712	2.76464	0.00569861	0.0760689
ENSG00000181381	DDX60L	127.779	1.42653	0.502714	2.83767	0.00454443	0.0662679
ENSG00000116679	IVNS1ABP	179.154	1.42052	0.457823	3.10277	0.00191718	0.0389586
ENSG00000119314	PTBP3	164.347	1.41823	0.494528	2.86785	0.00413269	0.0626888
ENSG00000123636	BAZ2B	182.582	1.41432	0.496112	2.8508	0.00436091	0.0645911
ENSG00000067334	DNTTIP2	138.79	1.37964	0.462946	2.98013	0.00288127	0.0494639
ENSG00000112079	STK38	56.9291	1.37938	0.517498	2.66548	0.00768784	0.088083
ENSG00000133639	BTG1	290.79	1.37747	0.531746	2.59047	0.00958446	0.0968027
ENSG00000000938	FGR	140.078	1.37567	0.462375	2.97522	0.0029278	0.0497102
ENSG00000132824	SERINC3	81.3332	1.3747	0.479536	2.86673	0.00414742	0.0627859
ENSG00000136938	ANP32B	86.7911	1.36646	0.514591	2.65544	0.00792059	0.0893729
ENSG00000135241	PNPLA8	96.7821	1.35953	0.468205	2.90371	0.00368766	0.0579514
ENSG00000059804	SLC2A3	738.846	1.35919	0.449263	3.02538	0.00248319	0.0453287
ENSG00000084234	APLP2	217.552	1.34777	0.461434	2.92083	0.00349095	0.0559963
ENSG00000006652	IFRD1	84.7198	1.34033	0.51425	2.60638	0.0091506	0.0956946
ENSG00000125740	FOSB	542.177	1.31389	0.489061	2.68655	0.00721935	0.0857212
ENSG00000122644	ARL4A	96.7899	1.31116	0.507801	2.58203	0.00982201	0.0980516
ENSG00000165168	CYBB	818.737	1.30002	0.43662	2.97745	0.00290655	0.0494639
ENSG00000163931	TKT	93.8171	1.26085	0.484136	2.60433	0.00920546	0.0956946
ENSG00000104763	ASAH1	107.674	1.2424	0.441091	2.81666	0.00485254	0.0685972
ENSG00000135655	USP15	243.541	1.23772	0.398624	3.10498	0.00190293	0.0389586
ENSG00000188906	LRRK2	101.923	1.21638	0.471136	2.58181	0.00982835	0.0980516
ENSG00000117523	PRRC2C	239.781	1.211	0.44888	2.69782	0.00697942	0.0847308
ENSG00000153922	CHD1	196.304	1.20522	0.432598	2.786	0.00533627	0.0726175
ENSG00000114331	ACAP2	147.587	1.19922	0.439361	2.72945	0.00634397	0.0802469
ENSG00000055609	KMT2C	156.084	1.16702	0.43511	2.68212	0.00731574	0.0861772
ENSG00000119707	RBM25	186.642	1.09777	0.42407	2.58865	0.00963524	0.097067
Note: The genes highlighted in yellow are labeled in Figure 3.
